# Supplementary material for: Metagenomic analysis of the cow, sheep, reindeer and red deer rumen
Source: Sci Rep. 2021 Jan 21;11:1990. doi: 10.1038/s41598-021-81668-9 (PMC7820578; doi:10.1038/s41598-021-81668-9)
Supplement: Supplementary file 1 — Supplementary Table S1. [file 41598_2021_81668_MOESM1_ESM.xlsx]

## Sheet: Sheet1
Supplementary table S1 - CAZymes (Carbohydrate-active enzymes) which were consistently more abundant in cattle.
CAZyme	Deer - adjusted p-value	Sheep - adjusted p-value	Reindeer - adjusted p-value
Carbohydrate-binding modules
CBM11	0.000113	1.81e-05	8.41e-05
CBM22	0.000996	0.000958	0.004915
CBM25	0.000571	0.010859	0.005573
CBM6	4.32e-11	0.02129	1.91e-25
CBM74	4.51e-06	0.009696	0.00389
Carbohydrate esterases
CE15	1.03e-07	0.000403	0.000357
CE6	6.57e-13	0.000634	1.07e-27
Glycoside hydrolases
GH105	8.55e-10	0.0195	1.22e-14
GH11	0.000134	0.000687	2.24e-05
GH115	0.000737	0.018632	1.91e-17
GH13_28	7.54e-06	0.012113	0.042438
GH130	1.02e-08	2.69e-06	0.02559
GH146	0.011892	0.032424	3.57e-06
GH31	4.2e-08	0.000243	7.31e-10
GH35	3.11e-06	0.003975	5.19e-10
GH36	0.001473	0.002527	1.22e-13
GH43_1	5.48e-12	6.03e-05	2.36e-22
GH43_24	3.66e-06	0.000849	0.022236
GH43_29	5.69e-10	0.000779	3.84e-65
GH43_35	1.76e-06	0.018491	4.78e-29
GH43_5	4.79e-16	0.011903	2.98e-40
GH43_7	2.36e-09	0.012453	1.6e-36
GH45	1.13e-05	0.000541	0.001412
GH5_10	9.78e-05	0.000118	0.000164
GH5_38	1.36e-11	0.022559	1.78e-37
GH5_39	6.13e-05	0.000849	0.02559
GH5_52	0.00487	0.015377	0.003089
GH51	6.44e-08	0.011587	2.36e-12
GH67	1.5e-11	0.001929	1.45e-31
GH8	4.01e-10	0.000212	2.96e-31
GH9	1.12e-06	1.08e-07	0.002527
GH94	1.45e-05	5.96e-13	0.000853
