# Supplementary material for: Metagenomic analysis of the cow, sheep, reindeer and red deer rumen
Source: Sci Rep. 2021 Jan 21;11:1990. doi: 10.1038/s41598-021-81668-9 (PMC7820578; doi:10.1038/s41598-021-81668-9)
Supplement: Supplementary file 2 — Supplementary Table S2. [file 41598_2021_81668_MOESM2_ESM.xlsx]

## Sheet: Sheet1
Supplementary table S2 - CAZymes (Carbohydrate-active enzymes) which were consistently more abundant in sheep.
CAZyme	Cow - adjusted p-value	Deer - adjusted p-value	Reindeer - adjusted p-value
Carbohydrate-binding modules
CBM27	0.019613	1.62e-07	1.13e-05
Carbohydrate esterases
CE8	0.021156	1.65e-08	4.29e-14
Glycoside hydrolases
GH144	6.75e-05	0.003343	0.034267
GH30_8	0.026986	0.0002685	2.49e-32
GH53	0.000983	6.98e-14	9.02e-14
Glycosyltransferases
GT69	7.6e-05	5.21e-05	4.4e-06
GT7	3.5e-08	0.0002904	0.000314
Polysaccharide lyases
PL10	0.022559	2.52e-07	3.35e-22
