# Supplementary material for: Metagenomic analysis of the cow, sheep, reindeer and red deer rumen
Source: Sci Rep. 2021 Jan 21;11:1990. doi: 10.1038/s41598-021-81668-9 (PMC7820578; doi:10.1038/s41598-021-81668-9)
Supplement: Supplementary file 3 — Supplementary Table S3. [file 41598_2021_81668_MOESM3_ESM.xlsx]

## Sheet: Sheet1
Supplementary table S3 - CAZymes (Carbohydrate-active enzymes) which were consistently more abundant in red deer.
CAZyme	Cow - adjusted p-value	Reindeer - adjusted p-value	Sheep - adjusted p-value
Carbohydrate-binding modules
CBM34	2.18e-22	3.69e-13	0.049585
CBM42	0.005095	0.003958	0.000579
CBM54	2.87e-14	4.6e-07	0.000154
CBM58	5.65e-05	0.00122	0.000348
Carbohydrate esterases
CE13	0.002535	5.3e-06	0.006324
Glycoside hydrolases
GH13_20	3.56e-09	0.014494	0.021084
GH13_29	2.22e-40	4.9e-08	0.006428
GH13_4	9.39e-08	0.000614	0.000579
GH147	0.00095	0.000495	0.000842
GH148	5.24e-10	1.92e-08	0.0105
GH24	5.09e-23	0.00023	1.24e-05
GH43	0.010658	0.000118	0.024375
GH43_11	4.01e-10	0.004229	0.024919
GH43_21	3.74e-06	0.004636	0.000375
GH5_44	8.22e-23	0.000382	0.001021
Glycosyltransferases
GT23	2.31e-11	0.00713	0.036234
Polysaccharide lyases
PL4	4.2e-69	1.94e-19	2.12e-44
