# Supplementary material for: Metagenomic analysis of the cow, sheep, reindeer and red deer rumen
Source: Sci Rep. 2021 Jan 21;11:1990. doi: 10.1038/s41598-021-81668-9 (PMC7820578; doi:10.1038/s41598-021-81668-9)
Supplement: Supplementary file 4 — Supplementary Table S4. [file 41598_2021_81668_MOESM4_ESM.xlsx]

## Sheet: Sheet1
Supplementary table S4 - CAZymes (Carbohydrate-active enzymes) which were consistently more abundant in reindeer.
CAZyme	Cow - adjusted p-value	Deer - adjusted p-value	Sheep - adjusted p-value
Carbohydrate-binding modules
CBM32	4.15e-29	8.21e-08	4.63e-11
CBM41	0.00392	1.73e-05	1.71e-11
CBM62	5.74e-06	1.52e-05	1.95e-09
CBM66	2.12e-29	1.66e-13	3.43e-11
CBM67	6.33e-11	5.31e-05	0.000125
CBM68	5.01e-05	8.99e-06	0.000182
CBM9	8.88e-13	1.44e-11	2.22e-12
Carbohydrate esterases
CE3	1.68e-10	7.47e-05	0.00062
CE9	5.83e-19	7.37e-05	0.007305
Glycoside hydrolases
GH109	1.8e-18	9.23e-08	1.92e-13
GH117	1.25e-05	0.004221	0.003013
GH123	0.003063	0.000606	0.001734
GH125	4.14e-19	1.33e-16	1.59e-15
GH128	2.16e-14	9.97e-07	4.18e-05
GH13	0.004306	1.47e-07	0.007748
GH13_16	7e-05	0.00063	3.51e-05
GH13_2	0.005224	0.0006	0.026906
GH13_36	0.002131	0.003061	0.027897
GH13_40	0.000141	1.57e-05	4.25e-07
GH133	0.030687	1.47e-07	0.000337
GH16	7.62e-10	6.74e-06	0.000368
GH18	1.28e-07	2.39e-07	0.000111
GH20	6.6e-12	0.000614	1.03e-05
GH38	9.43e-46	1.51e-18	3.04e-43
GH39	2.69e-07	0.000556	1.43e-10
GH43_26	1.57e-05	0.000556	0.000556
GH43_28	1.35e-16	3e-08	4.4e-06
GH43_3	5.69e-08	7.45e-07	8.84e-19
GH43_31	5.43e-07	0.000583	2.26e-07
GH43_33	1.58e-06	2.24e-05	1.01e-13
GH5	1.57e-22	1.8e-08	1.55e-15
GH5_35	8.84e-13	0.001397	4.49e-06
GH57	0.003543	0.005297	9.37e-05
GH59	0.000148	0.003958	0.008335
GH64	1.91e-09	1.87e-07	2.57e-09
GH76	2.09e-20	1.55e-27	3.29e-16
GH85	0.001061	0.002853	0.008951
GH87	4.47e-10	2.62e-07	1.42e-07
GH88	0.001577	0.00356	0.006143
GH92	8.02e-20	3.58e-16	8.82e-23
GH93	1.65e-08	4.49e-06	3.88e-11
GH99	2.06e-07	2.73e-09	0.000163
Glycosyltransferases
GT1	1.86e-05	1.86e-10	1.93e-05
GT10	2.68e-08	0.012407	0.005445
GT2_Glyco_tranf_2_4	5.94e-21	0.000115	2.57e-07
GT3	0.008785	0.001394	0.001478
GT39	0.002494	0.021868	0.003876
GT4	7.61e-09	0.000752	0.018262
GT47	0.000453	0.011114	0.002988
GT66	2.68e-06	5.25e-05	0.008382
GT70	9.38e-07	0.000433	0.001094
GT77	0.002527	0.014307	0.009975
GT8	5.78e-21	0.000151	0.02682
GT81	1.55e-06	8.26e-06	0.025595
GT83	4.25e-39	4.13e-05	1.77e-06
Polysaccharide lyases
PL17_2	2.55e-05	0.000285	0.00041
PL22	1.27e-06	0.005756	0.000133
PL8	0.003063	0.002491	0.006191
