# Supplementary material for: Metagenomic analysis of the cow, sheep, reindeer and red deer rumen
Source: Sci Rep. 2021 Jan 21;11:1990. doi: 10.1038/s41598-021-81668-9 (PMC7820578; doi:10.1038/s41598-021-81668-9)
Supplement: Supplementary file 9 — Supplementary Data S5. [file 41598_2021_81668_MOESM9_ESM.xlsx]

## Sheet: cow_v_red_deer
Supplementary data S5 - KEGG orthologs which were more abundant in sheep, cattle, reindeer or red deer (DeSeq2: Adjusted p-value <0.05).
KEGG orthology	base Mean	log2 Fold Change	lfcSE	Adjusted p-value	Species	KEGG orthology name
K06215	3069.46	2.94879	0.127129	7.36e-116	Cow	pyridoxal 5'-phosphate synthase pdxS subunit [EC:4.3.3.6]
K15726	4846.69	4.69066	0.232795	1.69e-87	Cow	cobalt-zinc-cadmium resistance protein CzcA
K10710	383.048	5.48838	0.326618	5.53e-61	Cow	fructoselysine 6-kinase [EC:2.7.1.218]
K08681	1201.7	3.92213	0.252019	1.77e-52	Cow	5'-phosphate synthase pdxT subunit [EC:4.3.3.6]
K00372	325.894	5.55993	0.407635	1.75e-40	Cow	assimilatory nitrate reductase catalytic subunit [EC:1.7.99.-]
K15727	939.272	5.21969	0.386498	1.02e-39	Cow	membrane fusion protein, cobalt-zinc-cadmium efflux system
K08217	1488.59	14.0739	1.06585	5.13e-38	Cow	MFS transporter, DHA3 family, macrolide efflux protein
K09861	2306.93	2.44876	0.200038	8.53e-33	Cow	uncharacterized protein
K06987	2313.23	2.24984	0.185546	3.26e-32	Cow	uncharacterized protein
K10811	154.372	6.32766	0.522565	3.92e-32	Cow	thiamine pyridinylase [EC:2.5.1.2]
K01760	1458.42	2.11622	0.175524	7.2e-32	Cow	cystathionine beta-lyase [EC:4.4.1.8]
K01531	1482.68	3.47917	0.295647	2.05e-30	Cow	Mg2+-importing ATPase [EC:3.6.3.2]
K12983	50.3279	19.7227	1.73747	2.35e-28	Cow	UDP-glucose:(glucosyl)LPS beta-1,3-glucosyltransferase [EC:2.4.1.-]
K00563	174.775	6.30018	0.562324	1.22e-27	Cow	23S rRNA (guanine745-N1)-methyltransferase [EC:2.1.1.187]
K00392	1131.19	6.77159	0.607742	2.39e-27	Cow	sulfite reductase (ferredoxin) [EC:1.8.7.1]
K02586	1894.63	2.28057	0.205468	3.81e-27	Cow	nitrogenase molybdenum-iron protein alpha chain [EC:1.18.6.1]
K21140	1769.73	1.76578	0.161149	1.78e-26	Cow	[CysO sulfur-carrier protein]-S-L-cysteine hydrolase [EC:3.13.1.6]
K00549	1514.18	2.62358	0.242039	6.39e-26	Cow	5-methyltetrahydropteroyltriglutamate--homocysteine methyltransferase [EC:2.1.1.14]
K15876	2605.63	2.13331	0.198367	1.57e-25	Cow	cytochrome c nitrite reductase small subunit
K21401	129.249	6.22998	0.584368	4.17e-25	Cow	menaquinone-9 beta-reductase [EC:1.3.99.38]
K03503	2413.4	2.45026	0.234815	4.39e-24	Cow	DNA polymerase V [EC:3.4.21.-]
K00634	3570.07	1.41961	0.137602	1.47e-23	Cow	phosphate butyryltransferase [EC:2.3.1.19]
K03385	5598.76	1.55113	0.151078	2.42e-23	Cow	nitrite reductase (cytochrome c-552) [EC:1.7.2.2]
K02038	940.806	2.18162	0.213533	3.91e-23	Cow	phosphate transport system permease protein
K03694	5449.04	1.44407	0.144221	2.98e-22	Cow	ATP-dependent Clp protease ATP-binding subunit ClpA
K07005	5004.18	1.57657	0.159861	1.29e-21	Cow	uncharacterized protein
K03574	8661.75	1.41651	0.144013	1.64e-21	Cow	8-oxo-dGTP diphosphatase [EC:3.6.1.55]
K00342	7593.43	1.67807	0.172167	3.79e-21	Cow	NADH-quinone oxidoreductase subunit M [EC:1.6.5.3]
K00337	4790.42	1.6962	0.174498	4.87e-21	Cow	NADH-quinone oxidoreductase subunit H [EC:1.6.5.3]
K02168	256.284	10.811	1.11775	7.71e-21	Cow	choline/glycine/proline betaine transport protein
K02591	1437.07	2.39257	0.248072	9.99e-21	Cow	nitrogenase molybdenum-iron protein beta chain [EC:1.18.6.1]
K16097	224.157	8.96667	0.932216	1.27e-20	Cow	gramicidin S synthase 2
K02040	5069.22	1.69535	0.176966	1.83e-20	Cow	phosphate transport system substrate-binding protein
K00341	10418.4	1.73657	0.181641	2.2e-20	Cow	NADH-quinone oxidoreductase subunit L [EC:1.6.5.3]
K01208	1674.85	2.25493	0.238738	6.55e-20	Cow	cyclomaltodextrinase / maltogenic alpha-amylase / neopullulanase [EC:3.2.1.54 3.2.1.133 3.2.1.135]
K00029	10578.8	1.63973	0.173735	6.98e-20	Cow	malate dehydrogenase (oxaloacetate-decarboxylating)(NADP+) [EC:1.1.1.40]
K08987	495.26	3.52012	0.374417	9.84e-20	Cow	putative membrane protein
K03502	20767.9	1.36563	0.14537	1.05e-19	Cow	DNA polymerase V
K02037	800.166	2.12654	0.228909	2.75e-19	Cow	phosphate transport system permease protein
K13378	7476.82	1.63047	0.177774	8.03e-19	Cow	NADH-quinone oxidoreductase subunit C/D [EC:1.6.5.3]
K00702	15233.8	1.28767	0.142187	2.28e-18	Cow	cellobiose phosphorylase [EC:2.4.1.20]
K00343	5715.79	1.65269	0.184019	4.44e-18	Cow	NADH-quinone oxidoreductase subunit N [EC:1.6.5.3]
K02619	114.178	10.9794	1.25957	4.5e-17	Cow	4-amino-4-deoxychorismate lyase [EC:4.1.3.38]
K03778	2879.26	1.52339	0.174791	4.54e-17	Cow	D-lactate dehydrogenase [EC:1.1.1.28]
K01485	277.757	3.3269	0.383551	6.49e-17	Cow	cytosine/creatinine deaminase [EC:3.5.4.1 3.5.4.21]
K00694	416.907	2.76082	0.319818	9.21e-17	Cow	cellulose synthase (UDP-forming) [EC:2.4.1.12]
K16957	129.208	4.08006	0.475847	1.5e-16	Cow	L-cystine transport system substrate-binding protein
K01281	342.176	3.12847	0.365194	1.59e-16	Cow	X-Pro dipeptidyl-peptidase [EC:3.4.14.11]
K03289	5708.34	1.45938	0.171323	2.4e-16	Cow	MFS transporter, NHS family, nucleoside permease
K01224	4763.71	1.58865	0.187411	3.42e-16	Cow	arabinogalactan endo-1,4-beta-galactosidase [EC:3.2.1.89]
K18197	2459.64	1.92817	0.229869	7.12e-16	Cow	rhamnogalacturonan endolyase [EC:4.2.2.23]
K02588	1514.78	1.55002	0.185248	8.48e-16	Cow	nitrogenase iron protein NifH
K16692	391.831	2.90676	0.348628	1.07e-15	Cow	tyrosine-protein kinase Etk/Wzc [EC:2.7.10.-]
K09680	3562.72	1.64039	0.19683	1.1e-15	Cow	type II pantothenate kinase [EC:2.7.1.33]
K01665	212.652	10.3717	1.24711	1.28e-15	Cow	para-aminobenzoate synthetase component I [EC:2.6.1.85]
K02346	5786.01	1.51266	0.182435	1.57e-15	Cow	DNA polymerase IV [EC:2.7.7.7]
K03426	4763.92	1.53455	0.186393	2.53e-15	Cow	NAD+ diphosphatase [EC:3.6.1.22]
K08289	6266.18	1.57328	0.191908	3.36e-15	Cow	phosphoribosylglycinamide formyltransferase 2 [EC:2.1.2.2]
K01746	85.6194	9.51984	1.16546	4.27e-15	Cow	formiminotetrahydrofolate cyclodeaminase [EC:4.3.1.4]
K06113	10944.1	1.56198	0.193113	8.1e-15	Cow	arabinan endo-1,5-alpha-L-arabinosidase [EC:3.2.1.99]
K00339	2009.48	1.65572	0.205826	1.15e-14	Cow	NADH-quinone oxidoreductase subunit J [EC:1.6.5.3]
K09181	8294.01	1.43226	0.1784	1.3e-14	Cow	acetyltransferase
K22044	430.465	2.75588	0.343394	1.32e-14	Cow	moderate conductance mechanosensitive channel
K06990	3096.63	1.19317	0.148698	1.33e-14	Cow	MEMO1 family protein
K01595	152.776	8.2171	1.03562	2.65e-14	Cow	phosphoenolpyruvate carboxylase [EC:4.1.1.31]
K11717	15054.2	0.945793	0.119326	2.82e-14	Cow	cysteine desulfurase / selenocysteine lyase [EC:2.8.1.7 4.4.1.16]
K01235	7064.68	1.3975	0.176596	3.08e-14	Cow	alpha-glucuronidase [EC:3.2.1.139]
K01179	9713.26	1.39031	0.175924	3.34e-14	Cow	endoglucanase [EC:3.2.1.4]
K18234	4067.61	1.0635	0.134888	3.85e-14	Cow	virginiamycin A acetyltransferase [EC:2.3.1.-]
K03768	7104.09	1.1302	0.144673	6.67e-14	Cow	peptidyl-prolyl cis-trans isomerase B (cyclophilin B) [EC:5.2.1.8]
K16950	135.474	3.78226	0.486812	9.2e-14	Cow	anaerobic sulfite reductase subunit A
K08223	1708.35	1.62584	0.209552	9.96e-14	Cow	MFS transporter, FSR family, fosmidomycin resistance protein
K09015	7506.51	1.42077	0.183776	1.23e-13	Cow	Fe-S cluster assembly protein SufD
K00340	1382.24	1.66893	0.216362	1.4e-13	Cow	NADH-quinone oxidoreductase subunit K [EC:1.6.5.3]
K20454	210.742	3.04507	0.397143	1.98e-13	Cow	2,3-dimethylmalate lyase [EC:4.1.3.32]
K05499	4598.09	1.55373	0.202809	2.08e-13	Cow	LacI family transcriptional regulator, repressor for deo operon, udp, cdd, tsx, nupC, and nupG
K14415	1661.89	1.94101	0.254274	2.57e-13	Cow	tRNA-splicing ligase RtcB (3'-phosphate/5'-hydroxy nucleic acid ligase) [EC:6.5.1.8]
K01682	91.371	4.95874	0.649721	2.59e-13	Cow	aconitate hydratase 2 / 2-methylisocitrate dehydratase [EC:4.2.1.3 4.2.1.99]
K06076	4316.32	1.40927	0.185653	3.53e-13	Cow	long-chain fatty acid transport protein
K03404	342.381	2.79759	0.369718	4.21e-13	Cow	magnesium chelatase subunit D [EC:6.6.1.1]
K03517	11315.9	1.30696	0.173034	4.67e-13	Cow	quinolinate synthase [EC:2.5.1.72]
K09011	8069.91	1.25148	0.165743	4.75e-13	Cow	(R)-citramalate synthase [EC:2.3.1.182]
K09760	2645.19	1.65778	0.219609	4.8e-13	Cow	DNA recombination protein RmuC
K13043	6686.19	1.3154	0.175196	6.48e-13	Cow	N-succinyl-L-ornithine transcarbamylase [EC:2.1.3.11]
K01089	5914.72	1.33417	0.178044	7.19e-13	Cow	imidazoleglycerol-phosphate dehydratase / histidinol-phosphatase [EC:4.2.1.19 3.1.3.15]
K15738	10870	1.14991	0.154043	8.89e-13	Cow	ABC transport system ATP-binding/permease protein
K11068	4142.78	1.45664	0.195455	9.7e-13	Cow	hemolysin III
K01207	5526.35	1.37817	0.185243	1.06e-12	Cow	beta-N-acetylhexosaminidase [EC:3.2.1.52]
K02342	11370.6	1.20674	0.162284	1.09e-12	Cow	DNA polymerase III subunit epsilon [EC:2.7.7.7]
K03590	6369.88	1.20329	0.162361	1.31e-12	Cow	cell division protein FtsA
K00385	110.935	3.9315	0.53174	1.49e-12	Cow	anaerobic sulfite reductase subunit C
K00782	2993.72	1.09233	0.147821	1.53e-12	Cow	L-lactate dehydrogenase complex protein LldG
K03718	4929.67	1.34038	0.181648	1.65e-12	Cow	Lrp/AsnC family transcriptional regulator, regulator for asnA, asnC and gidA
K07273	3353.47	1.65315	0.224096	1.67e-12	Cow	lysozyme
K00290	10598.1	1.04255	0.141341	1.68e-12	Cow	saccharopine dehydrogenase (NAD+, L-lysine forming) [EC:1.5.1.7]
K19545	67.4931	8.93625	1.21174	1.69e-12	Cow	lincosamide nucleotidyltransferase A/C/D/E
K13747	6252.5	1.17148	0.161229	3.69e-12	Cow	carboxynorspermidine decarboxylase [EC:4.1.1.96]
K16212	6114.95	1.52872	0.210702	3.96e-12	Cow	4-O-beta-D-mannosyl-D-glucose phosphorylase [EC:2.4.1.281]
K19540	60.6683	6.44132	0.893252	5.45e-12	Cow	fructoselysine transporter
K01195	5737.34	1.14528	0.159075	5.9e-12	Cow	beta-glucuronidase [EC:3.2.1.31]
K13993	8380.4	1.38667	0.193115	6.77e-12	Cow	HSP20 family protein
K01079	7447.62	1.2664	0.177066	8.24e-12	Cow	phosphoserine phosphatase [EC:3.1.3.3]
K07636	10216.1	1.28799	0.1803	8.75e-12	Cow	two-component system, OmpR family, phosphate regulon sensor histidine kinase PhoR [EC:2.7.13.3]
K15635	7330.42	1.0971	0.154246	1.09e-11	Cow	2,3-bisphosphoglycerate-independent phosphoglycerate mutase [EC:5.4.2.12]
K12524	13319.4	1.20642	0.169738	1.13e-11	Cow	bifunctional aspartokinase / homoserine dehydrogenase 1 [EC:2.7.2.4 1.1.1.3]
K05970	12502.3	1.3028	0.183433	1.17e-11	Cow	sialate O-acetylesterase [EC:3.1.1.53]
K06897	3016.96	1.23506	0.174012	1.21e-11	Cow	7,8-dihydropterin-6-yl-methyl-4-(beta-D-ribofuranosyl)aminobenzene 5'-phosphate synthase [EC:2.5.1.105]
K07043	3706.86	0.94545	0.133412	1.3e-11	Cow	uncharacterized protein
K07090	5081.55	1.14358	0.161361	1.3e-11	Cow	uncharacterized protein
K07173	4680.98	1.12924	0.16015	1.66e-11	Cow	S-ribosylhomocysteine lyase [EC:4.4.1.21]
K02551	3384.91	1.36723	0.1943	1.83e-11	Cow	2-succinyl-5-enolpyruvyl-6-hydroxy-3-cyclohexene-1-carboxylate synthase [EC:2.2.1.9]
K05776	5167.34	1.31418	0.18686	1.88e-11	Cow	molybdate transport system ATP-binding protein
K00895	13874.6	1.06554	0.152683	2.72e-11	Cow	diphosphate-dependent phosphofructokinase [EC:2.7.1.90]
K00767	6079.51	1.10512	0.159927	4.35e-11	Cow	nicotinate-nucleotide pyrophosphorylase (carboxylating) [EC:2.4.2.19]
K00231	446.706	3.71514	0.537951	4.47e-11	Cow	protoporphyrinogen/coproporphyrinogen III oxidase [EC:1.3.3.4 1.3.3.15]
K03342	223.033	4.09291	0.592762	4.5e-11	Cow	para-aminobenzoate synthetase / 4-amino-4-deoxychorismate lyase [EC:2.6.1.85 4.1.3.38]
K01200	6878.5	1.50379	0.21795	4.65e-11	Cow	pullulanase [EC:3.2.1.41]
K10254	262.45	3.43526	0.499	5.16e-11	Cow	oleate hydratase [EC:4.2.1.53]
K00936	316.424	3.24139	0.470904	5.18e-11	Cow	two-component system, sensor histidine kinase PdtaS [EC:2.7.13.3]
K00338	2745.07	1.56566	0.227584	5.3e-11	Cow	NADH-quinone oxidoreductase subunit I [EC:1.6.5.3]
K09125	3952.3	1.31264	0.190911	5.42e-11	Cow	uncharacterized protein
K11527	4176.43	1.35798	0.197632	5.58e-11	Cow	two-component system, sensor histidine kinase and response regulator [EC:2.7.13.3]
K01990	24647.4	0.841094	0.123055	7.13e-11	Cow	ABC-2 type transport system ATP-binding protein
K04761	1874.88	1.09958	0.161983	9.72e-11	Cow	LysR family transcriptional regulator, hydrogen peroxide-inducible genes activator
K03324	26716.7	0.953646	0.140862	1.1e-10	Cow	phosphate:Na+ symporter
K00209	332.578	2.50705	0.370705	1.15e-10	Cow	enoyl-[acyl-carrier protein] reductase / trans-2-enoyl-CoA reductase (NAD+) [EC:1.3.1.9 1.3.1.44]
K00640	7638.83	0.852404	0.126057	1.16e-10	Cow	serine O-acetyltransferase [EC:2.3.1.30]
K02621	18367.1	1.00771	0.149552	1.36e-10	Cow	topoisomerase IV subunit A [EC:5.99.1.-]
K19222	65.63	6.06147	0.90083	1.44e-10	Cow	1,4-dihydroxy-2-naphthoyl-CoA hydrolase [EC:3.1.2.28]
K12554	50.1659	24.6935	3.67879	1.61e-10	Cow	alanine adding enzyme [EC:2.3.2.-]
K07000	2741.55	1.28261	0.191942	1.95e-10	Cow	uncharacterized protein
K03580	248.546	2.85291	0.428148	2.2e-10	Cow	ATP-dependent helicase HepA [EC:3.6.4.-]
K03727	73.0362	24.5008	3.67857	2.24e-10	Cow	ATP-dependent RNA helicase HelY [EC:3.6.4.-]
K01585	16546.7	0.993553	0.149398	2.39e-10	Cow	arginine decarboxylase [EC:4.1.1.19]
K05521	400.004	2.63802	0.396789	2.42e-10	Cow	ADP-ribosyl-[dinitrogen reductase] hydrolase [EC:3.2.2.24]
K01661	3005.9	1.49748	0.225605	2.6e-10	Cow	naphthoate synthase [EC:4.1.3.36]
K12251	4639.33	1.30567	0.19726	2.93e-10	Cow	N-carbamoylputrescine amidase [EC:3.5.1.53]
K03719	3295.26	1.24826	0.1891	3.29e-10	Cow	Lrp/AsnC family transcriptional regulator, leucine-responsive regulatory protein
K00260	252.933	2.37393	0.361433	4.07e-10	Cow	glutamate dehydrogenase [EC:1.4.1.2]
K01911	1451.24	1.59239	0.243003	4.49e-10	Cow	O-succinylbenzoic acid---CoA ligase [EC:6.2.1.26]
K01322	5427.87	1.21991	0.186203	4.53e-10	Cow	prolyl oligopeptidase [EC:3.4.21.26]
K01258	8964.99	1.0512	0.160827	4.94e-10	Cow	tripeptide aminopeptidase [EC:3.4.11.4]
K16363	9524	1.20531	0.184746	5.35e-10	Cow	UDP-3-O-[3-hydroxymyristoyl] N-acetylglucosamine deacetylase / 3-hydroxyacyl-[acyl-carrier-protein] dehydratase [EC:3.5.1.108 4.2.1.59]
K07667	283.398	2.3234	0.35678	5.73e-10	Cow	two-component system, OmpR family, KDP operon response regulator KdpE
K10778	47.9832	8.66402	1.33366	6.35e-10	Cow	AraC family transcriptional regulator, regulatory protein of adaptative response / methylated-DNA-[protein]-cysteine methyltransferase [EC:2.1.1.63]
K00283	8106.09	1.22149	0.18811	6.45e-10	Cow	glycine dehydrogenase subunit 2 [EC:1.4.4.2]
K13663	231.298	3.09589	0.476748	6.45e-10	Cow	acyltransferase [EC:2.3.1.-]
K16928	152.972	3.46869	0.53556	7.19e-10	Cow	energy-coupling factor transport system substrate-specific component
K02483	127.117	3.51996	0.544656	7.86e-10	Cow	two-component system, OmpR family, response regulator
K01599	3154.57	1.53184	0.237185	8.05e-10	Cow	uroporphyrinogen decarboxylase [EC:4.1.1.37]
K07085	11978.8	1.28985	0.200214	8.91e-10	Cow	putative transport protein
K01284	20979.9	0.988189	0.153754	9.8e-10	Cow	peptidyl-dipeptidase Dcp [EC:3.4.15.5]
K00666	9904.03	0.929066	0.144933	1.09e-09	Cow	fatty-acyl-CoA synthase [EC:6.2.1.-]
K01243	4259.47	1.07808	0.168365	1.13e-09	Cow	adenosylhomocysteine nucleosidase [EC:3.2.2.9]
K01719	6901.56	1.09524	0.171471	1.25e-09	Cow	uroporphyrinogen-III synthase [EC:4.2.1.75]
K00647	11506.8	0.985671	0.154339	1.26e-09	Cow	3-oxoacyl-[acyl-carrier-protein] synthase I [EC:2.3.1.41]
K02507	154.759	3.04585	0.477155	1.28e-09	Cow	protein transport protein HofQ
K08191	10389.8	1.1443	0.179361	1.3e-09	Cow	MFS transporter, ACS family, hexuronate transporter
K15531	3401.49	1.16224	0.182761	1.48e-09	Cow	oligosaccharide reducing-end xylanase [EC:3.2.1.156]
K01433	4406.78	1.36051	0.214024	1.5e-09	Cow	formyltetrahydrofolate deformylase [EC:3.5.1.10]
K03154	822.034	1.40339	0.221019	1.56e-09	Cow	sulfur carrier protein
K06610	4121.06	1.11578	0.175937	1.64e-09	Cow	MFS transporter, SP family, inositol transporter
K02585	1155.93	1.44743	0.228441	1.69e-09	Cow	nitrogen fixation protein NifB
K14665	162.324	3.24367	0.511914	1.69e-09	Cow	amidohydrolase [EC:3.5.1.-]
K02014	30175.5	1.20081	0.189706	1.76e-09	Cow	iron complex outermembrane recepter protein
K05838	164.131	2.79346	0.441898	1.85e-09	Cow	putative thioredoxin
K05592	11536.6	1.07392	0.169949	1.88e-09	Cow	ATP-dependent RNA helicase DeaD [EC:3.6.4.13]
K00946	7858.42	1.00978	0.15982	1.89e-09	Cow	thiamine-monophosphate kinase [EC:2.7.4.16]
K03326	870.332	2.14972	0.340269	1.89e-09	Cow	C4-dicarboxylate transporter, DcuC family
K00836	365.065	2.30925	0.366001	1.98e-09	Cow	diaminobutyrate-2-oxoglutarate transaminase [EC:2.6.1.76]
K01259	1031.11	1.57749	0.250179	2.03e-09	Cow	proline iminopeptidase [EC:3.4.11.5]
K07148	2726.78	1.18766	0.188357	2.03e-09	Cow	uncharacterized protein
K12257	25472.2	0.971297	0.155069	2.62e-09	Cow	SecD/SecF fusion protein
K00330	1276.46	1.41849	0.226822	2.79e-09	Cow	NADH-quinone oxidoreductase subunit A [EC:1.6.5.3]
K15923	14746.2	1.26025	0.201789	2.94e-09	Cow	alpha-L-fucosidase 2 [EC:3.2.1.51]
K06177	5114.36	1.43113	0.229294	3.01e-09	Cow	tRNA pseudouridine32 synthase / 23S rRNA pseudouridine746 synthase [EC:5.4.99.28 5.4.99.29]
K03773	4963.05	1.10863	0.177711	3.07e-09	Cow	FKBP-type peptidyl-prolyl cis-trans isomerase FklB [EC:5.2.1.8]
K03814	2293.21	1.23857	0.199045	3.37e-09	Cow	monofunctional glycosyltransferase [EC:2.4.1.129]
K15554	217.172	2.25996	0.363578	3.51e-09	Cow	sulfonate transport system permease protein
K01676	13403	1.02783	0.166266	4.32e-09	Cow	fumarate hydratase, class I [EC:4.2.1.2]
K17713	168.137	3.77275	0.610462	4.36e-09	Cow	outer membrane protein assembly factor BamB
K01960	12919.7	0.965378	0.156296	4.46e-09	Cow	pyruvate carboxylase subunit B [EC:6.4.1.1]
K00278	12661	0.960787	0.155846	4.79e-09	Cow	L-aspartate oxidase [EC:1.4.3.16]
K02484	1783.57	1.99016	0.323396	5.13e-09	Cow	two-component system, OmpR family, sensor kinase [EC:2.7.13.3]
K05794	3005.52	1.23178	0.200653	5.62e-09	Cow	tellurite resistance protein TerC
K19355	3750.49	1.58939	0.25908	5.76e-09	Cow	mannan endo-1,4-beta-mannosidase [EC:3.2.1.78]
K09955	18562.9	1.21668	0.19841	5.84e-09	Cow	uncharacterized protein
K07107	6447.25	0.949638	0.155526	6.85e-09	Cow	acyl-CoA thioester hydrolase [EC:3.1.2.-]
K01971	396.501	3.63458	0.596118	7.21e-09	Cow	bifunctional non-homologous end joining protein LigD [EC:6.5.1.1]
K18930	10961	1.47935	0.242796	7.38e-09	Cow	D-lactate dehydrogenase
K16213	5328.68	1.48416	0.244033	7.9e-09	Cow	cellobiose epimerase [EC:5.1.3.11]
K16053	1818.38	1.42038	0.233702	8.09e-09	Cow	miniconductance mechanosensitive channel
K03583	398.194	3.16575	0.521615	8.5e-09	Cow	exodeoxyribonuclease V gamma subunit [EC:3.1.11.5]
K03311	480.859	1.7652	0.290998	8.65e-09	Cow	branched-chain amino acid:cation transporter, LIVCS family
K00817	14042.9	0.86808	0.143165	8.77e-09	Cow	histidinol-phosphate aminotransferase [EC:2.6.1.9]
K01270	24132.5	0.872435	0.144183	9.44e-09	Cow	dipeptidase D [EC:3.4.13.-]
K00684	1418.67	1.35051	0.223476	9.88e-09	Cow	leucyl/phenylalanyl-tRNA---protein transferase [EC:2.3.2.6]
K03101	2853.54	1.0422	0.172524	1e-08	Cow	signal peptidase II [EC:3.4.23.36]
K01129	11169.7	0.888707	0.147226	1.03e-08	Cow	dGTPase [EC:3.1.5.1]
K01811	34085.8	1.2867	0.213259	1.04e-08	Cow	alpha-D-xyloside xylohydrolase [EC:3.2.1.177]
K07025	6161.2	0.932981	0.154679	1.05e-08	Cow	putative hydrolase of the HAD superfamily
K21572	86398.4	1.11106	0.184235	1.06e-08	Cow	starch-binding outer membrane protein, SusD/RagB family
K01621	1473.79	1.40788	0.233985	1.15e-08	Cow	xylulose-5-phosphate/fructose-6-phosphate phosphoketolase [EC:4.1.2.9 4.1.2.22]
K00346	8534.45	0.952022	0.15863	1.26e-08	Cow	Na+-transporting NADH:ubiquinone oxidoreductase subunit A [EC:1.6.5.8]
K01918	6146.6	1.06579	0.177794	1.31e-08	Cow	pantoate--beta-alanine ligase [EC:6.3.2.1]
K00759	6410.72	0.996476	0.166483	1.38e-08	Cow	adenine phosphoribosyltransferase [EC:2.4.2.7]
K01278	18207.6	1.02991	0.172093	1.38e-08	Cow	dipeptidyl-peptidase 4 [EC:3.4.14.5]
K03269	5464.88	1.06131	0.177409	1.4e-08	Cow	UDP-2,3-diacylglucosamine hydrolase [EC:3.6.1.54]
K18928	3199.07	0.990127	0.166192	1.62e-08	Cow	L-lactate dehydrogenase complex protein LldE
K00265	39285.7	0.772012	0.12978	1.7e-08	Cow	glutamate synthase (NADPH) large chain [EC:1.4.1.13]
K07405	7761.62	0.956732	0.160914	1.73e-08	Cow	alpha-amylase [EC:3.2.1.1]
K02519	21904.2	0.7816	0.131602	1.8e-08	Cow	translation initiation factor IF-2
K02622	18501	0.937068	0.157866	1.83e-08	Cow	topoisomerase IV subunit B [EC:5.99.1.-]
K13788	312.704	2.30146	0.38926	2.1e-08	Cow	phosphate acetyltransferase [EC:2.3.1.8]
K10206	18232.2	0.836306	0.141615	2.18e-08	Cow	LL-diaminopimelate aminotransferase [EC:2.6.1.83]
K00812	19892.5	0.83951	0.142317	2.27e-08	Cow	aspartate aminotransferase [EC:2.6.1.1]
K03924	12783.6	0.910707	0.154442	2.3e-08	Cow	MoxR-like ATPase [EC:3.6.3.-]
K07011	5845.21	1.13968	0.193382	2.34e-08	Cow	uncharacterized protein
K08218	7727.71	1.02206	0.173589	2.42e-08	Cow	MFS transporter, PAT family, beta-lactamase induction signal transducer AmpG
K03183	3505.93	1.16529	0.198384	2.62e-08	Cow	demethylmenaquinone methyltransferase / 2-methoxy-6-polyprenyl-1,4-benzoquinol methylase [EC:2.1.1.163 2.1.1.201]
K01181	2761.39	1.39074	0.236982	2.71e-08	Cow	endo-1,4-beta-xylanase [EC:3.2.1.8]
K03281	11245.4	0.917187	0.156421	2.77e-08	Cow	chloride channel protein, CIC family
K03321	10530.8	1.01291	0.172786	2.79e-08	Cow	sulfate permease, SulP family
K01815	8068.87	1.17452	0.200947	3.09e-08	Cow	4-deoxy-L-threo-5-hexosulose-uronate ketol-isomerase [EC:5.3.1.17]
K16211	8817.17	1.01991	0.17492	3.36e-08	Cow	maltose/moltooligosaccharide transporter
K01785	15729.7	0.943533	0.161899	3.4e-08	Cow	aldose 1-epimerase [EC:5.1.3.3]
K06959	16768.8	0.826503	0.141981	3.53e-08	Cow	protein Tex
K01858	4766.81	1.10665	0.1905	3.78e-08	Cow	myo-inositol-1-phosphate synthase [EC:5.5.1.4]
K19670	181.013	3.11697	0.536607	3.79e-08	Cow	phosphonoacetate hydrolase [EC:3.11.1.2]
K15515	61.8217	3.32987	0.573434	3.83e-08	Cow	sulfoacetaldehyde dehydrogenase [EC:1.2.1.81]
K02478	514.353	2.0259	0.349412	4.02e-08	Cow	two-component system, LytTR family, sensor kinase [EC:2.7.13.3]
K00349	5174.07	0.939055	0.162038	4.08e-08	Cow	Na+-transporting NADH:ubiquinone oxidoreductase subunit D [EC:1.6.5.8]
K07560	4831.83	0.919531	0.158989	4.36e-08	Cow	D-aminoacyl-tRNA deacylase [EC:3.1.1.96]
K00930	6806.58	0.83828	0.145226	4.63e-08	Cow	acetylglutamate kinase [EC:2.7.2.8]
K01953	16801.1	0.780367	0.135191	4.63e-08	Cow	asparagine synthase (glutamine-hydrolysing) [EC:6.3.5.4]
K01914	8166.64	0.945856	0.163923	4.68e-08	Cow	aspartate--ammonia ligase [EC:6.3.1.1]
K06934	2411.26	1.15762	0.200659	4.69e-08	Cow	uncharacterized protein
K00764	26026.4	0.765572	0.132722	4.71e-08	Cow	amidophosphoribosyltransferase [EC:2.4.2.14]
K07407	13983.5	0.807763	0.140394	5.11e-08	Cow	alpha-galactosidase [EC:3.2.1.22]
K01092	2122.31	1.09229	0.190644	5.87e-08	Cow	myo-inositol-1(or 4)-monophosphatase [EC:3.1.3.25]
K08156	220.541	3.19466	0.557612	5.87e-08	Cow	MFS transporter, DHA1 family, arabinose polymer utilization protein
K03471	397.118	1.88841	0.329808	5.98e-08	Cow	ribonuclease HIII [EC:3.1.26.4]
K02426	3704.18	1.03115	0.180303	6.22e-08	Cow	cysteine desulfuration protein SufE
K01495	5946.47	0.914977	0.160088	6.34e-08	Cow	GTP cyclohydrolase IA [EC:3.5.4.16]
K04477	3911.07	0.788856	0.13806	6.39e-08	Cow	putative hydrolase
K00788	3285.66	1.21202	0.212747	7.04e-08	Cow	thiamine-phosphate pyrophosphorylase [EC:2.5.1.3]
K06167	3423.02	0.956205	0.168209	7.55e-08	Cow	phosphoribosyl 1,2-cyclic phosphate phosphodiesterase [EC:3.1.4.55]
K04764	875.719	1.45399	0.256284	8.04e-08	Cow	integration host factor subunit alpha
K00956	1845.93	1.35124	0.238413	8.3e-08	Cow	sulfate adenylyltransferase subunit 1 [EC:2.7.7.4]
K01438	4768.05	1.38761	0.245077	8.56e-08	Cow	acetylornithine deacetylase [EC:3.5.1.16]
K02775	6775.81	1.34234	0.23736	8.88e-08	Cow	PTS system, galactitol-specific IIC component
K03308	19037	0.781702	0.138222	8.88e-08	Cow	neurotransmitter:Na+ symporter, NSS family
K21575	9761.18	1.25213	0.221836	9.44e-08	Cow	neopullulanase [EC:3.2.1.135]
K01589	43.06	4.84857	0.859168	9.49e-08	Cow	5-(carboxyamino)imidazole ribonucleotide synthase [EC:6.3.4.18]
K05366	27045.1	0.887162	0.157322	9.71e-08	Cow	penicillin-binding protein 1A [EC:2.4.1.129 3.4.16.4]
K07263	19485.4	0.851181	0.150968	9.75e-08	Cow	zinc protease [EC:3.4.24.-]
K21472	147.59	3.13198	0.556863	1.05e-07	Cow	peptidoglycan LD-endopeptidase LytH [EC:3.4.-.-]
K03832	6737.85	0.96943	0.172638	1.11e-07	Cow	periplasmic protein TonB
K03287	87.4323	3.79184	0.675623	1.12e-07	Cow	outer membrane factor, OMF family
K09798	73.3374	4.06124	0.723747	1.13e-07	Cow	uncharacterized protein
K02824	8053.82	0.804767	0.143841	1.23e-07	Cow	uracil permease
K04516	6905.88	1.00503	0.179697	1.24e-07	Cow	chorismate mutase [EC:5.4.99.5]
K03149	1286.84	1.3808	0.24705	1.27e-07	Cow	thiazole synthase [EC:2.8.1.10]
K02036	308.174	2.10382	0.376741	1.3e-07	Cow	phosphate transport system ATP-binding protein [EC:3.6.3.27]
K02429	15724.2	0.8631	0.154811	1.37e-07	Cow	MFS transporter, FHS family, L-fucose permease
K12410	11776.9	0.774658	0.138954	1.37e-07	Cow	NAD-dependent deacetylase [EC:3.5.1.-]
K16958	100.819	3.81894	0.686121	1.44e-07	Cow	L-cystine transport system permease protein
K01895	14215.7	0.867368	0.15608	1.51e-07	Cow	acetyl-CoA synthetase [EC:6.2.1.1]
K03564	5185.98	0.898409	0.161641	1.51e-07	Cow	peroxiredoxin Q/BCP [EC:1.11.1.15]
K00282	6332.33	1.05107	0.189339	1.56e-07	Cow	glycine dehydrogenase subunit 1 [EC:1.4.4.2]
K06885	7198.06	0.882171	0.158921	1.56e-07	Cow	uncharacterized protein
K18929	5321.41	1.02197	0.184073	1.56e-07	Cow	L-lactate dehydrogenase complex protein LldF
K09469	1448.21	1.21147	0.218783	1.68e-07	Cow	2-aminoethylphosphonate-pyruvate transaminase
K09022	3890.86	0.794058	0.143515	1.72e-07	Cow	2-iminobutanoate/2-iminopropanoate deaminase [EC:3.5.99.10]
K02564	15738.9	0.824818	0.149677	1.94e-07	Cow	glucosamine-6-phosphate deaminase [EC:3.5.99.6]
K00847	10624.9	0.943115	0.171236	1.97e-07	Cow	fructokinase [EC:2.7.1.4]
K01924	13490.4	0.805296	0.146361	2.03e-07	Cow	UDP-N-acetylmuramate--alanine ligase [EC:6.3.2.8]
K02523	5480.68	1.07379	0.195307	2.07e-07	Cow	octaprenyl-diphosphate synthase [EC:2.5.1.90]
K02529	11427.8	1.01414	0.184574	2.11e-07	Cow	LacI family transcriptional regulator
K00176	781.563	1.26371	0.230701	2.31e-07	Cow	2-oxoglutarate ferredoxin oxidoreductase subunit delta [EC:1.2.7.3]
K03405	256.733	2.36596	0.43219	2.35e-07	Cow	magnesium chelatase subunit I [EC:6.6.1.1]
K01277	8668.38	1.10726	0.202812	2.54e-07	Cow	dipeptidyl-peptidase III [EC:3.4.14.4]
K06045	147.066	3.37781	0.619746	2.67e-07	Cow	squalene-hopene/tetraprenyl-beta-curcumene cyclase [EC:5.4.99.17 4.2.1.129]
K01686	9619.59	0.854805	0.156898	2.7e-07	Cow	mannonate dehydratase [EC:4.2.1.8]
K19286	224.519	3.28486	0.603013	2.71e-07	Cow	FMN reductase [NAD(P)H] [EC:1.5.1.39]
K01267	979.123	1.09351	0.200878	2.76e-07	Cow	aspartyl aminopeptidase [EC:3.4.11.21]
K00347	8104.07	0.862615	0.158665	2.86e-07	Cow	Na+-transporting NADH:ubiquinone oxidoreductase subunit B [EC:1.6.5.8]
K07487	1944.76	2.81173	0.517447	2.9e-07	Cow	transposase
K03743	2169.62	1.09215	0.201068	2.93e-07	Cow	nicotinamide-nucleotide amidase [EC:3.5.1.42]
K01372	6956.42	1.03308	0.190579	3.11e-07	Cow	bleomycin hydrolase [EC:3.4.22.40]
K02051	5690.15	1.0324	0.190561	3.16e-07	Cow	NitT/TauT family transport system substrate-binding protein
K02527	7505.94	0.909825	0.168057	3.22e-07	Cow	3-deoxy-D-manno-octulosonic-acid transferase [EC:2.4.99.12 2.4.99.13 2.4.99.14 2.4.99.15]
K00605	7933.53	0.807316	0.149551	3.5e-07	Cow	aminomethyltransferase [EC:2.1.2.10]
K16650	32.912	9.32596	1.72863	3.56e-07	Cow	galactofuranosylgalactofuranosylrhamnosyl-N-acetylglucosaminyl-diphospho-decaprenol beta-1,5/1,6-galactofuranosyltransferase [EC:2.4.1.288]
K01058	384.207	1.97788	0.367623	3.84e-07	Cow	phospholipase A1/A2 [EC:3.1.1.32 3.1.1.4]
K09797	2980.67	1.05434	0.196183	3.96e-07	Cow	uncharacterized protein
K01619	8507.32	0.952615	0.17732	4e-07	Cow	deoxyribose-phosphate aldolase [EC:4.1.2.4]
K01176	4800.53	1.07417	0.20028	4.19e-07	Cow	alpha-amylase [EC:3.2.1.1]
K03593	7966.72	0.967086	0.181032	4.69e-07	Cow	ATP-binding protein involved in chromosome partitioning
K06950	5593.28	0.986056	0.184789	4.83e-07	Cow	uncharacterized protein
K07114	10824.8	0.859633	0.161274	4.99e-07	Cow	Ca-activated chloride channel homolog
K07683	19.5363	8.54445	1.60435	5.1e-07	Cow	two-component system, NarL family, sensor histidine kinase NreB [EC:2.7.13.3]
K01051	4227.15	1.34483	0.252559	5.12e-07	Cow	pectinesterase [EC:3.1.1.11]
K06891	826.259	1.20522	0.226555	5.24e-07	Cow	ATP-dependent Clp protease adaptor protein ClpS
K16960	298.188	1.80977	0.340164	5.24e-07	Cow	L-cystine transport system ATP-binding protein [EC:3.6.3.-]
K03292	14979.8	0.698832	0.131679	5.61e-07	Cow	glycoside/pentoside/hexuronide:cation symporter, GPH family
K01623	148.959	2.46231	0.46452	5.8e-07	Cow	fructose-bisphosphate aldolase, class I [EC:4.1.2.13]
K11690	158.828	2.76619	0.522277	5.93e-07	Cow	C4-dicarboxylate transporter, DctM subunit
K03582	607.529	2.5972	0.491478	6.3e-07	Cow	exodeoxyribonuclease V beta subunit [EC:3.1.11.5]
K09516	5492.81	1.0746	0.203432	6.37e-07	Cow	all-trans-retinol 13,14-reductase [EC:1.3.99.23]
K04564	4292.86	0.85856	0.162574	6.41e-07	Cow	superoxide dismutase, Fe-Mn family [EC:1.15.1.1]
K02377	13856.5	0.776912	0.147216	6.53e-07	Cow	GDP-L-fucose synthase [EC:1.1.1.271]
K01893	16150.9	0.714995	0.135501	6.55e-07	Cow	asparaginyl-tRNA synthetase [EC:6.1.1.22]
K15555	354.093	1.7171	0.326169	6.99e-07	Cow	sulfonate transport system ATP-binding protein [EC:3.6.3.-]
K03628	7663.92	0.961247	0.182905	7.31e-07	Cow	transcription termination factor Rho
K06890	3081	1.07703	0.205059	7.43e-07	Cow	uncharacterized protein
K00603	167.934	2.39305	0.4558	7.5e-07	Cow	glutamate formiminotransferase [EC:2.1.2.5]
K00849	18394.3	0.754656	0.144049	7.96e-07	Cow	galactokinase [EC:2.7.1.6]
K07027	7284.89	0.821865	0.156881	7.96e-07	Cow	glycosyltransferase 2 family protein
K01738	15729.6	0.571442	0.109492	8.82e-07	Cow	cysteine synthase [EC:2.5.1.47]
K00606	5166.52	0.879631	0.169204	9.8e-07	Cow	3-methyl-2-oxobutanoate hydroxymethyltransferase [EC:2.1.2.11]
K02839	388.767	1.72553	0.331939	9.81e-07	Cow	peptide chain release factor
K14155	8524.11	0.82459	0.158803	1.01e-06	Cow	cystathione beta-lyase [EC:4.4.1.8]
K07646	326.353	2.61245	0.503257	1.02e-06	Cow	two-component system, OmpR family, sensor histidine kinase KdpD [EC:2.7.13.3]
K21574	14114.8	1.03938	0.200412	1.04e-06	Cow	glucan 1,4-alpha-glucosidase [EC:3.2.1.3]
K00876	26954.9	0.743556	0.143526	1.07e-06	Cow	uridine kinase [EC:2.7.1.48]
K01537	9426.92	0.921647	0.177971	1.08e-06	Cow	Ca2+-transporting ATPase [EC:3.6.3.8]
K03492	118.748	3.8926	0.755709	1.25e-06	Cow	GntR family transcriptional regulator
K13288	83.0126	3.44392	0.669355	1.29e-06	Cow	oligoribonuclease [EC:3.1.-.-]
K01812	12144.9	0.804174	0.156548	1.34e-06	Cow	glucuronate isomerase [EC:5.3.1.12]
K12952	2071.34	1.29607	0.252394	1.35e-06	Cow	cation-transporting P-type ATPase E [EC:3.6.3.-]
K03470	7384.8	0.738238	0.143802	1.36e-06	Cow	ribonuclease HII [EC:3.1.26.4]
K07091	8938.79	0.927091	0.180578	1.36e-06	Cow	lipopolysaccharide export system permease protein
K03332	8365.11	1.45284	0.283278	1.39e-06	Cow	fructan beta-fructosidase [EC:3.2.1.80]
K16089	12982.1	1.00127	0.195197	1.39e-06	Cow	outer membrane receptor for ferrienterochelin and colicins
K03587	12929	0.868378	0.170009	1.55e-06	Cow	cell division protein FtsI (penicillin-binding protein 3) [EC:3.4.16.4]
K03458	994.187	1.88031	0.36875	1.62e-06	Cow	nucleobase:cation symporter-2, NCS2 family
K03455	14076.4	0.76466	0.150218	1.69e-06	Cow	monovalent cation:H+ antiporter-2, CPA2 family
K01752	4218.93	0.85711	0.168463	1.71e-06	Cow	L-serine dehydratase [EC:4.3.1.17]
K00351	9813.16	0.812396	0.160105	1.83e-06	Cow	Na+-transporting NADH:ubiquinone oxidoreductase subunit F [EC:1.6.5.8]
K02584	446.827	1.79356	0.353884	1.88e-06	Cow	Nif-specific regulatory protein
K00333	439.85	1.92939	0.380751	1.89e-06	Cow	NADH-quinone oxidoreductase subunit D [EC:1.6.5.3]
K03744	3631.24	0.856966	0.16951	2.01e-06	Cow	LemA protein
K01993	9611.93	0.809023	0.160357	2.11e-06	Cow	HlyD family secretion protein
K00350	4607.78	0.742332	0.147516	2.25e-06	Cow	Na+-transporting NADH:ubiquinone oxidoreductase subunit E [EC:1.6.5.8]
K12573	18035.1	0.731507	0.146187	2.6e-06	Cow	ribonuclease R [EC:3.1.-.-]
K02049	1437.17	0.860524	0.172172	2.67e-06	Cow	NitT/TauT family transport system ATP-binding protein
K00331	259.004	1.79364	0.358888	2.68e-06	Cow	NADH-quinone oxidoreductase subunit B [EC:1.6.5.3]
K00041	10469.7	0.832008	0.166511	2.69e-06	Cow	tagaturonate reductase [EC:1.1.1.58]
K11960	18.9228	8.29468	1.66817	3.04e-06	Cow	urea transport system permease protein
K18471	46.2246	3.63747	0.732167	3.1e-06	Cow	methylglyoxal reductase [EC:1.1.1.-]
K19350	446.268	1.50166	0.303467	3.41e-06	Cow	lincosamide and streptogramin A transport system ATP-binding/permease protein
K00937	2775.1	0.832885	0.168487	3.5e-06	Cow	polyphosphate kinase [EC:2.7.4.1]
K01507	503.627	1.60074	0.324082	3.57e-06	Cow	inorganic pyrophosphatase [EC:3.6.1.1]
K06920	6017.22	0.763153	0.15484	3.76e-06	Cow	7-cyano-7-deazaguanine synthase [EC:6.3.4.20]
K10914	277.643	1.86909	0.3797	3.87e-06	Cow	CRP/FNR family transcriptional regulator, cyclic AMP receptor protein
K02313	14029.7	0.758362	0.154881	4.4e-06	Cow	chromosomal replication initiator protein
K06019	535.566	1.61271	0.3305	4.78e-06	Cow	pyrophosphatase PpaX [EC:3.6.1.1]
K03839	1346.26	1.20036	0.246576	5.06e-06	Cow	flavodoxin I
K09773	151.305	2.41964	0.497957	5.28e-06	Cow	[pyruvate, water dikinase]-phosphate phosphotransferase / [pyruvate, water dikinase] kinase [EC:2.7.4.28 2.7.11.33]
K15770	700.407	1.85008	0.381577	5.57e-06	Cow	arabinogalactan oligomer / maltooligosaccharide transport system substrate-binding protein
K12995	957.235	1.83339	0.378995	5.87e-06	Cow	N-acetyl-alpha-D-glucosaminyl-diphospho-ditrans,octacis-undecaprenol 3-alpha-mannosyltransferase / rhamnosyltransferase [EC:2.4.1.348 2.4.1.-]
K10110	71.0902	4.59939	0.952338	6.1e-06	Cow	maltose/maltodextrin transport system permease protein
K19265	5375.45	0.9126	0.189119	6.2e-06	Cow	L-glyceraldehyde 3-phosphate reductase [EC:1.1.1.-]
K01424	7779.79	0.746736	0.155184	6.63e-06	Cow	L-asparaginase [EC:3.5.1.1]
K03402	2821.71	0.88542	0.184048	6.66e-06	Cow	transcriptional regulator of arginine metabolism
K07277	20124.7	0.774475	0.161417	7.08e-06	Cow	outer membrane protein insertion porin family
K11907	137.659	3.30036	0.689167	7.38e-06	Cow	type VI secretion system protein VasG
K19068	6639.38	0.712049	0.148717	7.41e-06	Cow	UDP-2-acetamido-2,6-beta-L-arabino-hexul-4-ose reductase [EC:1.1.1.367]
K07054	4657.01	0.821446	0.171598	7.44e-06	Cow	uncharacterized protein
K02663	45.2592	3.37968	0.706086	7.45e-06	Cow	type IV pilus assembly protein PilN
K00808	22.8064	7.95452	1.66325	7.59e-06	Cow	homospermidine synthase [EC:2.5.1.44]
K03073	1409.52	1.00872	0.210939	7.6e-06	Cow	preprotein translocase subunit SecE
K01740	33247.8	0.597365	0.125189	7.98e-06	Cow	O-acetylhomoserine (thiol)-lyase [EC:2.5.1.49]
K16959	85.2475	2.66108	0.560775	9.06e-06	Cow	L-cystine transport system permease protein
K03783	5255.5	0.76047	0.16035	9.18e-06	Cow	purine-nucleoside phosphorylase [EC:2.4.2.1]
K00040	9040.68	0.980664	0.206901	9.29e-06	Cow	fructuronate reductase [EC:1.1.1.57]
K05539	144.392	2.17525	0.459126	9.37e-06	Cow	tRNA-dihydrouridine synthase A [EC:1.-.-.-]
K01776	7352.81	0.765008	0.161485	9.38e-06	Cow	glutamate racemase [EC:5.1.1.3]
K01992	24958.8	0.691991	0.146131	9.46e-06	Cow	ABC-2 type transport system permease protein
K19173	104.794	4.57824	0.966841	9.46e-06	Cow	DNA phosphorothioation-dependent restriction protein DptF
K17828	9038.32	0.639131	0.135074	9.61e-06	Cow	dihydroorotate dehydrogenase (NAD+) catalytic subunit [EC:1.3.1.14]
K08984	69.3087	3.33419	0.704889	9.67e-06	Cow	putative membrane protein
K01921	11547.3	0.673302	0.142735	1.03e-05	Cow	D-alanine-D-alanine ligase [EC:6.3.2.4]
K01247	142.008	2.45754	0.521265	1.04e-05	Cow	DNA-3-methyladenine glycosylase II [EC:3.2.2.21]
K01897	38953.9	0.664825	0.141113	1.06e-05	Cow	long-chain acyl-CoA synthetase [EC:6.2.1.3]
K00390	808.306	1.09866	0.233527	1.09e-05	Cow	phosphoadenosine phosphosulfate reductase [EC:1.8.4.8 1.8.4.10]
K00382	7363.68	0.637607	0.135563	1.1e-05	Cow	dihydrolipoamide dehydrogenase [EC:1.8.1.4]
K03522	8747.15	0.627298	0.133446	1.11e-05	Cow	electron transfer flavoprotein alpha subunit
K03305	13470	0.62587	0.133275	1.13e-05	Cow	proton-dependent oligopeptide transporter, POT family
K00757	7341.28	0.751439	0.160035	1.14e-05	Cow	uridine phosphorylase [EC:2.4.2.3]
K03733	4623.96	0.823736	0.17551	1.15e-05	Cow	integrase/recombinase XerC
K01625	5667.75	0.849172	0.181601	1.24e-05	Cow	2-dehydro-3-deoxyphosphogluconate aldolase / (4S)-4-hydroxy-2-oxoglutarate aldolase [EC:4.1.2.14 4.1.3.42]
K00824	207.572	1.79735	0.385854	1.35e-05	Cow	D-alanine transaminase [EC:2.6.1.21]
K07248	4165.04	0.929896	0.199578	1.35e-05	Cow	lactaldehyde dehydrogenase / glycolaldehyde dehydrogenase [EC:1.2.1.22 1.2.1.21]
K08301	12771.7	0.7145	0.15345	1.36e-05	Cow	ribonuclease G [EC:3.1.26.-]
K14742	5434.78	0.787662	0.169158	1.36e-05	Cow	tRNA threonylcarbamoyladenosine biosynthesis protein TsaB
K19694	36.5024	3.73097	0.802396	1.4e-05	Cow	two-component system, sensor histidine kinase ChiS
K01775	18296.5	0.683457	0.147014	1.41e-05	Cow	alanine racemase [EC:5.1.1.1]
K00174	22344.7	0.588206	0.12657	1.42e-05	Cow	2-oxoglutarate/2-oxoacid ferredoxin oxidoreductase subunit alpha [EC:1.2.7.3 1.2.7.11]
K03210	1008.82	1.01219	0.217846	1.42e-05	Cow	preprotein translocase subunit YajC
K10539	112.335	2.65344	0.572125	1.48e-05	Cow	L-arabinose transport system ATP-binding protein [EC:3.6.3.17]
K00266	35203.5	0.605075	0.130528	1.49e-05	Cow	glutamate synthase (NADPH) small chain [EC:1.4.1.13]
K09457	6548.18	0.667386	0.14411	1.52e-05	Cow	7-cyano-7-deazaguanine reductase [EC:1.7.1.13]
K01119	5096.61	1.00131	0.216423	1.56e-05	Cow	2',3'-cyclic-nucleotide 2'-phosphodiesterase / 3'-nucleotidase [EC:3.1.4.16 3.1.3.6]
K00057	9774.21	0.702536	0.152152	1.62e-05	Cow	glycerol-3-phosphate dehydrogenase (NAD(P)+) [EC:1.1.1.94]
K02042	465.491	1.48146	0.321631	1.7e-05	Cow	phosphonate transport system permease protein
K21898	220.281	2.25011	0.490244	1.83e-05	Cow	ornithine racemase [EC:5.1.1.12]
K04084	11014.7	0.844445	0.18401	1.84e-05	Cow	thiol:disulfide interchange protein DsbD [EC:1.8.1.8]
K06180	20954.3	0.692534	0.151027	1.87e-05	Cow	23S rRNA pseudouridine1911/1915/1917 synthase [EC:5.4.99.23]
K01579	2829.97	0.919342	0.200542	1.88e-05	Cow	aspartate 1-decarboxylase [EC:4.1.1.11]
K06131	6416.3	0.87575	0.191439	1.95e-05	Cow	cardiolipin synthase A/B [EC:2.7.8.-]
K09117	2761.24	0.974241	0.21307	1.97e-05	Cow	uncharacterized protein
K15977	108.337	2.87704	0.630086	2.03e-05	Cow	putative oxidoreductase
K19334	175.539	1.63146	0.357406	2.04e-05	Cow	biofilm protein TabA
K07137	16689	0.578774	0.126886	2.07e-05	Cow	uncharacterized protein
K00973	25957.3	0.580697	0.127493	2.13e-05	Cow	glucose-1-phosphate thymidylyltransferase [EC:2.7.7.24]
K00059	15169.3	0.581865	0.127959	2.2e-05	Cow	3-oxoacyl-[acyl-carrier protein] reductase [EC:1.1.1.100]
K01739	421.372	1.18589	0.260976	2.23e-05	Cow	cystathionine gamma-synthase [EC:2.5.1.48]
K21573	14620.7	0.986642	0.217156	2.24e-05	Cow	TonB-dependent starch-binding outer membrane protein SusC
K06911	72.9746	5.17656	1.14071	2.29e-05	Cow	uncharacterized protein
K01880	20653.6	0.549968	0.121228	2.3e-05	Cow	glycyl-tRNA synthetase [EC:6.1.1.14]
K03760	3443.67	1.32707	0.292862	2.35e-05	Cow	lipid A ethanolaminephosphotransferase [EC:2.7.8.43]
K06969	11662.1	0.649206	0.144047	2.63e-05	Cow	23S rRNA (cytosine1962-C5)-methyltransferase [EC:2.1.1.191]
K10709	33.3177	4.29328	0.953034	2.65e-05	Cow	fructoselysine 3-epimerase [EC:5.1.3.41]
K03100	11914.9	0.692959	0.153843	2.66e-05	Cow	signal peptidase I [EC:3.4.21.89]
K04041	13804.6	0.660251	0.146626	2.67e-05	Cow	fructose-1,6-bisphosphatase III [EC:3.1.3.11]
K13643	49.9861	3.08532	0.68569	2.71e-05	Cow	Rrf2 family transcriptional regulator, iron-sulfur cluster assembly transcription factor
K00801	113.595	2.70809	0.601894	2.72e-05	Cow	farnesyl-diphosphate farnesyltransferase [EC:2.5.1.21]
K02343	13048.6	0.655345	0.145819	2.78e-05	Cow	DNA polymerase III subunit gamma/tau [EC:2.7.7.7]
K09116	383.008	1.26564	0.281639	2.78e-05	Cow	uncharacterized protein
K10192	18.855	5.29313	1.17792	2.78e-05	Cow	oligogalacturonide transport system substrate-binding protein
K22132	8324.08	0.534608	0.119117	2.85e-05	Cow	tRNA threonylcarbamoyladenosine dehydratase
K07386	15713.6	0.744119	0.166063	2.94e-05	Cow	putative endopeptidase [EC:3.4.24.-]
K13893	275.728	1.53935	0.34352	2.94e-05	Cow	microcin C transport system substrate-binding protein
K01711	14638.3	0.603764	0.135047	3.08e-05	Cow	GDPmannose 4,6-dehydratase [EC:4.2.1.47]
K01139	95.1038	2.69297	0.602434	3.09e-05	Cow	GTP diphosphokinase / guanosine-3',5'-bis(diphosphate) 3'-diphosphatase [EC:2.7.6.5 3.1.7.2]
K01469	19.4679	8.51577	1.90708	3.15e-05	Cow	5-oxoprolinase (ATP-hydrolysing) [EC:3.5.2.9]
K03444	3320.35	1.12369	0.252576	3.4e-05	Cow	MFS transporter, SP family, sugar porter, other
K09808	11575.6	0.741701	0.166903	3.47e-05	Cow	lipoprotein-releasing system permease protein
K11961	23.1566	7.06251	1.5891	3.47e-05	Cow	urea transport system permease protein
K07282	2351.74	1.0502	0.236421	3.5e-05	Cow	gamma-polyglutamate biosynthesis protein CapA
K01262	20836.5	0.678351	0.15281	3.54e-05	Cow	Xaa-Pro aminopeptidase [EC:3.4.11.9]
K00721	6063.67	0.734536	0.165765	3.67e-05	Cow	dolichol-phosphate mannosyltransferase [EC:2.4.1.83]
K09825	228.427	2.26847	0.511949	3.67e-05	Cow	Fur family transcriptional regulator, peroxide stress response regulator
K02600	14572.4	0.609933	0.138063	3.9e-05	Cow	N utilization substance protein A
K15771	1520.02	1.00965	0.228572	3.9e-05	Cow	arabinogalactan oligomer / maltooligosaccharide transport system permease protein
K02566	304.588	1.67849	0.380316	3.97e-05	Cow	NagD protein
K09922	3556.87	0.806463	0.183153	4.15e-05	Cow	uncharacterized protein
K03606	2035.32	1.2866	0.292901	4.35e-05	Cow	putative colanic acid biosysnthesis UDP-glucose lipid carrier transferase
K08138	7666.37	0.92788	0.211358	4.39e-05	Cow	MFS transporter, SP family, xylose:H+ symportor
K18691	2631.42	0.961357	0.219031	4.41e-05	Cow	membrane-bound lytic murein transglycosylase F [EC:4.2.2.-]
K01218	2337.38	1.3991	0.318924	4.44e-05	Cow	mannan endo-1,4-beta-mannosidase [EC:3.2.1.78]
K07058	4346.21	0.884243	0.201589	4.45e-05	Cow	membrane protein
K03797	29322.6	0.687045	0.156673	4.47e-05	Cow	carboxyl-terminal processing protease [EC:3.4.21.102]
K08998	1786.83	0.836417	0.191033	4.6e-05	Cow	uncharacterized protein
K03474	2459.83	0.864439	0.197877	4.79e-05	Cow	pyridoxine 5-phosphate synthase [EC:2.6.99.2]
K01190	68756.4	0.778308	0.178399	4.91e-05	Cow	beta-galactosidase [EC:3.2.1.23]
K21993	1992.16	0.859789	0.197357	5.04e-05	Cow	formate transporter
K00971	13497.7	0.71016	0.163278	5.18e-05	Cow	mannose-1-phosphate guanylyltransferase [EC:2.7.7.13]
K00851	167.73	2.92474	0.673456	5.33e-05	Cow	gluconokinase [EC:2.7.1.12]
K01525	101.815	2.62437	0.604984	5.45e-05	Cow	bis(5'-nucleosyl)-tetraphosphatase (symmetrical) [EC:3.6.1.41]
K02495	616.068	3.05483	0.705137	5.58e-05	Cow	oxygen-independent coproporphyrinogen III oxidase [EC:1.3.98.3]
K00845	11197.4	0.634215	0.146573	5.71e-05	Cow	glucokinase [EC:2.7.1.2]
K03671	3991.21	0.714891	0.165299	5.76e-05	Cow	thioredoxin 1
K01685	9753.7	0.796615	0.184464	5.92e-05	Cow	altronate hydrolase [EC:4.2.1.7]
K00929	5830	0.693622	0.160637	5.93e-05	Cow	butyrate kinase [EC:2.7.2.7]
K07707	90.3652	4.51012	1.04546	6.03e-05	Cow	two-component system, LytTR family, response regulator AgrA
K18675	526.654	1.30446	0.302518	6.08e-05	Cow	N,N'-diacetylchitobiose phosphorylase [EC:2.4.1.280]
K03687	770.128	1.08487	0.252674	6.59e-05	Cow	molecular chaperone GrpE
K16123	22.4834	4.58789	1.06914	6.65e-05	Cow	tyrocidine synthetase II
K02361	1045.97	1.31785	0.307136	6.66e-05	Cow	isochorismate synthase [EC:5.4.4.2]
K14445	12759	0.864332	0.201499	6.69e-05	Cow	solute carrier family 13 (sodium-dependent dicarboxylate transporter), member 2/3/5
K05343	2783.09	0.97103	0.226719	6.88e-05	Cow	maltose alpha-D-glucosyltransferase / alpha-amylase [EC:5.4.99.16 3.2.1.1]
K12368	96.1047	2.57934	0.603159	7.07e-05	Cow	dipeptide transport system substrate-binding protein
K00348	2517.24	0.803019	0.187985	7.21e-05	Cow	Na+-transporting NADH:ubiquinone oxidoreductase subunit C [EC:1.6.5.8]
K06883	107.691	2.23143	0.522836	7.33e-05	Cow	uncharacterized protein
K03561	11580.5	0.666644	0.156458	7.56e-05	Cow	biopolymer transport protein ExbB
K03534	2952.94	0.719024	0.168985	7.74e-05	Cow	L-rhamnose mutarotase [EC:5.1.3.32]
K09925	12.8885	7.73823	1.82051	7.88e-05	Cow	uncharacterized protein
K03556	76.8539	3.37421	0.794166	7.94e-05	Cow	LuxR family transcriptional regulator, maltose regulon positive regulatory protein
K03092	6598.03	0.677749	0.159732	8.13e-05	Cow	RNA polymerase sigma-54 factor
K06877	840.974	1.84922	0.436288	8.28e-05	Cow	DEAD/DEAH box helicase domain-containing protein
K07323	124.285	1.85434	0.438051	8.48e-05	Cow	phospholipid transport system substrate-binding protein
K14682	210.338	1.57146	0.371517	8.6e-05	Cow	amino-acid N-acetyltransferase [EC:2.3.1.1]
K06155	89.195	2.57531	0.609742	8.81e-05	Cow	Gnt-I system high-affinity gluconate transporter
K01695	6488.61	0.555203	0.131512	8.87e-05	Cow	tryptophan synthase alpha chain [EC:4.2.1.20]
K09014	17170.8	0.592109	0.140424	9.07e-05	Cow	Fe-S cluster assembly protein SufB
K07443	818.563	1.14268	0.271629	9.46e-05	Cow	methylated-DNA-protein-cysteine methyltransferase related protein
K11927	287.832	1.47524	0.350917	9.57e-05	Cow	ATP-dependent RNA helicase RhlE [EC:3.6.4.13]
K07696	56.6135	3.02869	0.72069	9.61e-05	Cow	two-component system, NarL family, response regulator NreC
K09384	1128.68	1.23553	0.294537	9.94e-05	Cow	uncharacterized protein
K05786	193.279	1.50815	0.360716	0.00010508	Cow	chloramphenicol-sensitive protein RarD
K02044	277.038	1.91208	0.457754	0.000106719	Cow	phosphonate transport system substrate-binding protein
K03771	12572.3	0.657832	0.157778	0.000110317	Cow	peptidyl-prolyl cis-trans isomerase SurA [EC:5.2.1.8]
K01118	685.857	1.04745	0.251711	0.000113805	Cow	FMN-dependent NADH-azoreductase [EC:1.7.1.17]
K01620	6303.32	0.808699	0.19438	0.000114157	Cow	threonine aldolase [EC:4.1.2.48]
K01437	93.0388	2.64358	0.635596	0.00011466	Cow	aspartoacylase [EC:3.5.1.15]
K01582	29.3288	7.31085	1.76453	0.000122653	Cow	lysine decarboxylase [EC:4.1.1.18]
K20882	19.7509	4.7814	1.15736	0.00012898	Cow	(R)-2-hydroxy-4-methylpentanoate CoA-transferase [EC:2.8.3.24]
K03654	37178.7	0.685449	0.166468	0.000136662	Cow	ATP-dependent DNA helicase RecQ [EC:3.6.4.12]
K09013	10910.4	0.524363	0.127566	0.000140685	Cow	Fe-S cluster assembly ATP-binding protein
K02335	33503.4	0.55151	0.134298	0.000142861	Cow	DNA polymerase I [EC:2.7.7.7]
K03707	26.2007	3.8219	0.930643	0.000142861	Cow	thiaminase (transcriptional activator TenA) [EC:3.5.99.2]
K11963	15.606	7.13045	1.73886	0.000146356	Cow	urea transport system ATP-binding protein
K15633	20577.2	0.537089	0.131199	0.000150565	Cow	2,3-bisphosphoglycerate-independent phosphoglycerate mutase [EC:5.4.2.12]
K02614	1882.6	0.717666	0.17551	0.000153501	Cow	acyl-CoA thioesterase [EC:3.1.2.-]
K00012	24747.8	0.467289	0.114499	0.0001584	Cow	UDPglucose 6-dehydrogenase [EC:1.1.1.22]
K11783	57.8654	2.58607	0.63374	0.000158634	Cow	futalosine hydrolase [EC:3.2.2.26]
K19174	94.2734	3.99919	0.983726	0.000169127	Cow	DNA phosphorothioation-dependent restriction protein DptG
K03601	7098.03	0.669681	0.164783	0.000169965	Cow	exodeoxyribonuclease VII large subunit [EC:3.1.11.6]
K01950	12838	0.611157	0.150705	0.000176257	Cow	NAD+ synthase (glutamine-hydrolysing) [EC:6.3.5.1]
K00677	4694.15	0.700927	0.173345	0.00018499	Cow	UDP-N-acetylglucosamine acyltransferase [EC:2.3.1.129]
K03665	12160.4	0.562911	0.139572	0.000193007	Cow	GTPase
K04518	6542.88	0.708987	0.176287	0.000201882	Cow	prephenate dehydratase [EC:4.2.1.51]
K07213	37.679	4.36909	1.0876	0.000205688	Cow	copper chaperone
K01090	183.158	2.12142	0.528461	0.000207851	Cow	protein phosphatase [EC:3.1.3.16]
K05807	3517.07	0.796746	0.198577	0.000209509	Cow	outer membrane protein assembly factor BamD
K01730	36.3606	4.23846	1.05771	0.000213711	Cow	oligogalacturonide lyase [EC:4.2.2.6]
K00560	10233.2	0.55626	0.139102	0.00022115	Cow	thymidylate synthase [EC:2.1.1.45]
K02050	1806.57	0.713231	0.17854	0.000224686	Cow	NitT/TauT family transport system permease protein
K03578	247.343	4.46975	1.12091	0.000231027	Cow	ATP-dependent helicase HrpA [EC:3.6.4.13]
K10537	55.4008	2.80712	0.704009	0.000231124	Cow	L-arabinose transport system substrate-binding protein
K06142	8103.4	0.669697	0.168239	0.000237171	Cow	outer membrane protein
K01696	14099.3	0.521312	0.131081	0.000240418	Cow	tryptophan synthase beta chain [EC:4.2.1.20]
K13735	61.4018	8.61899	2.17057	0.000246344	Cow	adhesin/invasin
K04773	7459.52	0.755723	0.190818	0.000256525	Cow	protease IV [EC:3.4.21.-]
K01150	111.973	2.14009	0.541035	0.000261408	Cow	deoxyribonuclease I [EC:3.1.21.1]
K19235	43.2101	3.89615	0.985542	0.000263666	Cow	L,D-transpeptidase YbiS
K00287	3539.24	0.591612	0.149716	0.000265388	Cow	dihydrofolate reductase [EC:1.5.1.3]
K07139	2307.83	0.748686	0.189654	0.000269337	Cow	uncharacterized protein
K10040	12.1638	7.80025	1.97634	0.000270067	Cow	putative glutamine transport system permease protein
K00656	11024.1	0.482678	0.122426	0.000274404	Cow	formate C-acetyltransferase [EC:2.3.1.54]
K00375	1041.66	1.09444	0.277774	0.000277156	Cow	GntR family transcriptional regulator / MocR family aminotransferase
K07037	10952.3	0.689231	0.174949	0.000277428	Cow	uncharacterized protein
K02437	3268.18	0.669261	0.170329	0.000289007	Cow	glycine cleavage system H protein
K01919	1047.2	1.11501	0.284066	0.000293672	Cow	glutamate--cysteine ligase [EC:6.3.2.2]
K15640	107.874	3.66994	0.935919	0.000298096	Cow	uncharacterized phosphatase
K00625	10738	0.569838	0.146197	0.000327754	Cow	phosphate acetyltransferase [EC:2.3.1.8]
K04752	71.6362	2.20805	0.567033	0.000332015	Cow	nitrogen regulatory protein P-II 2
K18344	32.3396	3.74962	0.963902	0.000337267	Cow	two-component system, OmpR family, response regulator VanR
K20541	56.7597	4.77778	1.22983	0.00034416	Cow	cellulose synthase operon protein B
K01658	4231.75	0.530035	0.136491	0.000345703	Cow	anthranilate synthase component II [EC:4.1.3.27]
K01657	12354.3	0.499278	0.128811	0.000355607	Cow	anthranilate synthase component I [EC:4.1.3.27]
K03685	6342.35	0.596313	0.154035	0.000362342	Cow	ribonuclease III [EC:3.1.26.3]
K07177	113.996	3.35395	0.86656	0.000363356	Cow	Lon-like protease
K00648	11240.5	0.513537	0.132694	0.00036356	Cow	3-oxoacyl-[acyl-carrier-protein] synthase III [EC:2.3.1.180]
K07259	3442.8	0.842272	0.217847	0.000368912	Cow	serine-type D-Ala-D-Ala carboxypeptidase/endopeptidase (penicillin-binding protein 4) [EC:3.4.16.4 3.4.21.-]
K01804	15541.2	0.570975	0.147722	0.000370373	Cow	L-arabinose isomerase [EC:5.3.1.4]
K01848	757.698	1.06951	0.277186	0.000379842	Cow	methylmalonyl-CoA mutase, N-terminal domain [EC:5.4.99.2]
K03575	4601.35	0.885653	0.23033	0.000400476	Cow	A/G-specific adenine glycosylase [EC:3.2.2.31]
K22300	71.1315	2.68774	0.699098	0.000401079	Cow	HTH-type transcriptional regulator, cell division transcriptional repressor
K00332	40.0561	4.50855	1.18032	0.000442275	Cow	NADH-quinone oxidoreductase subunit C [EC:1.6.5.3]
K01523	380.598	1.01318	0.26573	0.000454585	Cow	phosphoribosyl-ATP pyrophosphohydrolase [EC:3.6.1.31]
K19302	2555.14	0.725958	0.190526	0.000458924	Cow	undecaprenyl-diphosphatase [EC:3.6.1.27]
K19175	395.119	4.47406	1.1759	0.00046847	Cow	DNA phosphorothioation-dependent restriction protein DptH
K07776	223.382	1.45853	0.383534	0.000471808	Cow	two-component system, OmpR family, response regulator RegX3
K11936	34.0119	3.4759	0.914836	0.000477582	Cow	poly-beta-1,6-N-acetyl-D-glucosamine synthase [EC:2.4.1.-]
K02230	3581.68	0.955489	0.252157	0.000496537	Cow	cobaltochelatase CobN [EC:6.6.1.2]
K01925	16801.2	0.516602	0.136804	0.00052127	Cow	UDP-N-acetylmuramoylalanine--D-glutamate ligase [EC:6.3.2.9]
K03438	9296.46	0.592667	0.15708	0.000527566	Cow	16S rRNA (cytosine1402-N4)-methyltransferase [EC:2.1.1.199]
K00099	12279.7	0.498729	0.132311	0.000534975	Cow	1-deoxy-D-xylulose-5-phosphate reductoisomerase [EC:1.1.1.267]
K02834	3712.52	0.645979	0.171396	0.00053552	Cow	ribosome-binding factor A
K05349	65137.3	0.6617	0.175614	0.000536489	Cow	beta-glucosidase [EC:3.2.1.21]
K00848	7525.54	0.625617	0.166218	0.000544521	Cow	rhamnulokinase [EC:2.7.1.5]
K03086	20861.3	0.556311	0.147804	0.000544521	Cow	RNA polymerase primary sigma factor
K13829	158.171	2.17442	0.577901	0.00054676	Cow	shikimate kinase / 3-dehydroquinate synthase [EC:2.7.1.71 4.2.3.4]
K06188	7312.39	0.570461	0.151803	0.000555475	Cow	aquaporin Z
K07214	5377.94	0.624235	0.166521	0.000574141	Cow	enterochelin esterase and related enzymes
K13497	317.252	1.18432	0.315917	0.000574141	Cow	anthranilate synthase/phosphoribosyltransferase [EC:4.1.3.27 2.4.2.18]
K07284	352.324	1.11753	0.29815	0.000574842	Cow	sortase A [EC:3.4.22.70]
K00262	30541	0.458021	0.122542	0.000599063	Cow	glutamate dehydrogenase (NADP+) [EC:1.4.1.4]
K01591	7931.74	0.46571	0.124653	0.000602432	Cow	orotidine-5'-phosphate decarboxylase [EC:4.1.1.23]
K00566	11797.2	0.544312	0.145951	0.000618044	Cow	tRNA-uridine 2-sulfurtransferase [EC:2.8.1.13]
K07727	1375.94	0.729935	0.196495	0.000654471	Cow	putative transcriptional regulator
K08978	1467.52	0.72119	0.194236	0.000658727	Cow	bacterial/archaeal transporter family protein
K18899	18.9248	6.54117	1.76193	0.000658928	Cow	multidrug efflux pump
K03453	10209.7	0.668964	0.180237	0.00066081	Cow	bile acid:Na+ symporter, BASS family
K01496	371.963	0.995397	0.268257	0.000662897	Cow	phosphoribosyl-AMP cyclohydrolase [EC:3.5.4.19]
K07679	21.4179	7.02942	1.89733	0.000677004	Cow	two-component system, NarL family, sensor histidine kinase EvgS [EC:2.7.13.3]
K00784	6423.17	0.663055	0.179131	0.000685078	Cow	ribonuclease Z [EC:3.1.26.11]
K12267	2216.04	0.594306	0.160745	0.00069629	Cow	peptide methionine sulfoxide reductase msrA/msrB [EC:1.8.4.11 1.8.4.12]
K03526	14796.8	0.507189	0.137394	0.000711058	Cow	(E)-4-hydroxy-3-methylbut-2-enyl-diphosphate synthase [EC:1.17.7.1 1.17.7.3]
K00982	191.279	4.26797	1.15751	0.000722664	Cow	[glutamine synthetase] adenylyltransferase / [glutamine synthetase]-adenylyl-L-tyrosine phosphorylase [EC:2.7.7.42 2.7.7.89]
K07458	2992.89	0.630031	0.171172	0.00074082	Cow	DNA mismatch endonuclease, patch repair protein [EC:3.1.-.-]
K00184	45.1989	2.71745	0.738947	0.00074972	Cow	prokaryotic molybdopterin-containing oxidoreductase family, iron-sulfur binding subunit
K19002	441.228	1.61974	0.440915	0.000760628	Cow	1,2-diacylglycerol 3-alpha-glucosyltransferase [EC:2.4.1.337]
K01673	5946.74	0.521361	0.141954	0.000762582	Cow	carbonic anhydrase [EC:4.2.1.1]
K00067	10931.5	0.567745	0.155338	0.000813424	Cow	dTDP-4-dehydrorhamnose reductase [EC:1.1.1.133]
K03327	5684.72	0.673692	0.185418	0.000882542	Cow	multidrug resistance protein, MATE family
K03925	3000.58	0.674935	0.185874	0.000889541	Cow	MraZ protein
K04068	5227.81	0.642049	0.177091	0.000907753	Cow	anaerobic ribonucleoside-triphosphate reductase activating protein [EC:1.97.1.4]
K02005	16718.1	0.645208	0.178142	0.000919345	Cow	HlyD family secretion protein
K02805	3734.18	0.507459	0.140222	0.000929105	Cow	dTDP-4-amino-4,6-dideoxygalactose transaminase [EC:2.6.1.59]
K01265	15310.2	0.495014	0.136879	0.000936828	Cow	methionyl aminopeptidase [EC:3.4.11.18]
K03307	33602.8	0.5012	0.138606	0.000937705	Cow	solute:Na+ symporter, SSS family
K10843	335.981	1.40078	0.388131	0.000962547	Cow	DNA excision repair protein ERCC-3 [EC:3.6.4.12]
K02587	312.916	1.33894	0.371359	0.000975007	Cow	nitrogenase molybdenum-cofactor synthesis protein NifE
K00046	10612.5	0.557402	0.154619	0.000976279	Cow	gluconate 5-dehydrogenase [EC:1.1.1.69]
K07712	246.626	1.97322	0.547623	0.000982166	Cow	two-component system, NtrC family, nitrogen regulation response regulator GlnG
K00857	4103.78	0.680141	0.189128	0.00100698	Cow	thymidine kinase [EC:2.7.1.21]
K02100	71.2327	2.37716	0.661604	0.00101858	Cow	MFS transporter, SP family, arabinose:H+ symporter
K09810	4087.13	0.625103	0.174	0.00101979	Cow	lipoprotein-releasing system ATP-binding protein [EC:3.6.3.-]
K10212	14.0539	8.09829	2.25736	0.00103814	Cow	glycosyl-4,4'-diaponeurosporenoate acyltransferase [EC:2.3.1.-]
K07023	716.592	0.796573	0.222171	0.00104506	Cow	putative hydrolases of HD superfamily
K18682	12119.4	0.493217	0.137557	0.00104506	Cow	ribonucrease Y [EC:3.1.-.-]
K01609	4693.27	0.526512	0.147067	0.00106585	Cow	indole-3-glycerol phosphate synthase [EC:4.1.1.48]
K03703	25444.4	0.485051	0.1356	0.00107739	Cow	excinuclease ABC subunit C
K00752	230.246	1.41698	0.396379	0.00108515	Cow	hyaluronan synthase [EC:2.4.1.212]
K18142	19.8105	5.898	1.65561	0.00113448	Cow	multidrug efflux pump
K03734	4051.33	0.669712	0.188212	0.0011517	Cow	FAD:protein FMN transferase [EC:2.7.1.180]
K21948	8.52598	7.33737	2.06308	0.00115866	Cow	3-dehydrotetronate 4-kinase [EC:2.7.1.217]
K15921	78.1235	2.27808	0.64066	0.00116085	Cow	arabinoxylan arabinofuranohydrolase [EC:3.2.1.55]
K07751	11.5529	7.2794	2.04893	0.00117356	Cow	PepB aminopeptidase [EC:3.4.11.23]
K06986	51.5833	2.95529	0.833551	0.00120255	Cow	uncharacterized protein
K00595	4212.26	0.535119	0.151012	0.00121027	Cow	precorrin-6Y C5,15-methyltransferase (decarboxylating) [EC:2.1.1.132]
K22293	11.0125	6.30221	1.78413	0.00125904	Cow	GntR family transcriptional regulator, rspAB operon transcriptional repressor
K02338	11617.9	0.526154	0.149265	0.00129382	Cow	DNA polymerase III subunit beta [EC:2.7.7.7]
K03496	14083.7	0.447614	0.127501	0.00136263	Cow	chromosome partitioning protein
K00185	65.5579	2.14746	0.612156	0.00137521	Cow	prokaryotic molybdopterin-containing oxidoreductase family, membrane subunit
K03700	594.352	0.856396	0.244185	0.00137805	Cow	recombination protein U
K06206	1082.14	0.577037	0.164743	0.00139942	Cow	sugar fermentation stimulation protein A
K02533	121.528	1.7959	0.514762	0.00147083	Cow	tRNA/rRNA methyltransferase [EC:2.1.1.-]
K00243	3942.39	0.618689	0.17743	0.00147999	Cow	uncharacterized protein
K03451	942.222	0.766398	0.221208	0.00160414	Cow	betaine/carnitine transporter, BCCT family
K19955	8982.98	0.508326	0.147032	0.00164745	Cow	alcohol dehydrogenase [EC:1.1.1.-]
K15652	10.4482	6.11763	1.77596	0.00172109	Cow	3-dehydroshikimate dehydratase [EC:4.2.1.118]
K03770	10227.9	0.619822	0.180073	0.00173665	Cow	peptidyl-prolyl cis-trans isomerase D [EC:5.2.1.8]
K01728	128.521	2.07513	0.603061	0.00174235	Cow	pectate lyase [EC:4.2.2.2]
K17195	11.842	7.85128	2.28232	0.00174729	Cow	D-allulose-6-phosphate 3-epimerase [EC:5.1.3.-]
K01933	13046	0.440459	0.128271	0.00178665	Cow	phosphoribosylformylglycinamidine cyclo-ligase [EC:6.3.3.1]
K02504	14.6557	6.62566	1.93004	0.00179145	Cow	protein transport protein HofB
K00426	6584.17	0.493749	0.144207	0.00184809	Cow	cytochrome bd ubiquinol oxidase subunit II [EC:1.10.3.14]
K05685	70.1739	2.78649	0.813923	0.00184927	Cow	macrolide transport system ATP-binding/permease protein [EC:3.6.3.-]
K11203	16.5298	6.81739	1.99457	0.00188618	Cow	PTS system, fructose-specific IIC-like component
K06153	9261.17	0.475875	0.139359	0.00190739	Cow	undecaprenyl-diphosphatase [EC:3.6.1.27]
K00791	10535.2	0.549334	0.161246	0.00195837	Cow	tRNA dimethylallyltransferase [EC:2.5.1.75]
K01770	4920.83	0.563091	0.165382	0.00196983	Cow	2-C-methyl-D-erythritol 2,4-cyclodiphosphate synthase [EC:4.6.1.12]
K06974	175.172	2.34333	0.688676	0.00198286	Cow	archaemetzincin [EC:3.4.-.-]
K01487	3387.38	0.6011	0.176799	0.00200157	Cow	guanine deaminase [EC:3.5.4.3]
K09936	186.715	1.6459	0.484334	0.00201204	Cow	bacterial/archaeal transporter family-2 protein
K00610	3014.65	0.568036	0.167297	0.00203077	Cow	aspartate carbamoyltransferase regulatory subunit
K02041	270.687	1.08959	0.320959	0.00203366	Cow	phosphonate transport system ATP-binding protein [EC:3.6.3.28]
K01818	2475.19	0.569332	0.167765	0.00204099	Cow	L-fucose/D-arabinose isomerase [EC:5.3.1.25 5.3.1.3]
K07301	5729.73	0.610443	0.179909	0.00204373	Cow	cation:H+ antiporter
K19159	202.971	1.27759	0.376619	0.0020484	Cow	antitoxin YefM
K00097	3577.4	0.568656	0.167668	0.00205091	Cow	4-hydroxythreonine-4-phosphate dehydrogenase [EC:1.1.1.262]
K20922	12.6276	6.10207	1.80002	0.00205982	Cow	polysaccharide biosynthesis protein VpsI
K00897	64.4426	2.92223	0.862345	0.00206677	Cow	kanamycin kinase [EC:2.7.1.95]
K06949	8788.24	0.529959	0.156557	0.00209137	Cow	ribosome biogenesis GTPase / thiamine phosphate phosphatase [EC:3.6.1.- 3.1.3.100]
K08093	189.263	1.67432	0.495059	0.00211298	Cow	3-hexulose-6-phosphate synthase [EC:4.1.2.43]
K17398	15.0696	5.9939	1.77466	0.0021456	Cow	DNA (cytosine-5)-methyltransferase 3A [EC:2.1.1.37]
K03346	177.854	1.37504	0.407923	0.00219459	Cow	replication initiation and membrane attachment protein
K17734	78.5839	2.4479	0.726604	0.00220711	Cow	serine protease AprX [EC:3.4.21.-]
K02039	407.585	1.08551	0.322414	0.00222133	Cow	phosphate transport system protein
K01214	5675.42	0.552597	0.164153	0.00222356	Cow	isoamylase [EC:3.2.1.68]
K03340	9845.68	0.469482	0.139629	0.0022546	Cow	diaminopimelate dehydrogenase [EC:1.4.1.16]
K06178	6406.56	0.552512	0.164877	0.00234222	Cow	23S rRNA pseudouridine2605 synthase [EC:5.4.99.22]
K22900	3225.54	0.680385	0.203195	0.00236296	Cow	tRNA (adenine37-N6)-methyltransferase [EC:2.1.1.-]
K22699	14.7842	8.17007	2.45342	0.00251763	Cow	sulfide-dependent adenosine diphosphate thiazole synthase [EC:2.4.2.59]
K04568	118.653	1.85436	0.557773	0.00256621	Cow	elongation factor P--(R)-beta-lysine ligase [EC:6.3.1.-]
K00147	10738.3	0.466768	0.14068	0.00262618	Cow	glutamate-5-semialdehyde dehydrogenase [EC:1.2.1.41]
K17234	131.507	1.43689	0.433667	0.00266426	Cow	arabinosaccharide transport system substrate-binding protein
K16428	6.48243	6.49933	1.96376	0.00269807	Cow	nonribosomal peptide synthetase CepA
K17716	8272.86	0.393839	0.119015	0.00270105	Cow	UDP-glucose 4-epimerase [EC:5.1.3.2]
K20429	2446.41	0.634763	0.192159	0.00275039	Cow	dTDP-4-amino-4,6-dideoxy-D-glucose transaminase [EC:2.6.1.33]
K01928	17018.4	0.464963	0.140775	0.00275283	Cow	UDP-N-acetylmuramoyl-L-alanyl-D-glutamate--2,6-diaminopimelate ligase [EC:6.3.2.13]
K00931	7308.79	0.472573	0.143089	0.00275331	Cow	glutamate 5-kinase [EC:2.7.2.11]
K22051	14.888	6.71586	2.03618	0.00279111	Cow	miniconductance mechanosensitive channel
K03624	9734.35	0.452887	0.137566	0.00284889	Cow	transcription elongation factor GreA
K00793	5954.04	0.508911	0.154769	0.00288733	Cow	riboflavin synthase [EC:2.5.1.9]
K05541	9.03179	6.9953	2.12821	0.00289829	Cow	tRNA-dihydrouridine synthase C [EC:1.-.-.-]
K00077	3560	0.718093	0.218765	0.00294245	Cow	2-dehydropantoate 2-reductase [EC:1.1.1.169]
K00766	9997.25	0.472219	0.14391	0.0029524	Cow	anthranilate phosphoribosyltransferase [EC:2.4.2.18]
K10005	124.592	1.85791	0.567644	0.00303682	Cow	glutamate transport system substrate-binding protein
K10006	109.949	2.03217	0.620943	0.00303806	Cow	glutamate transport system permease protein
K00891	5043.71	0.509542	0.155949	0.00309211	Cow	shikimate kinase [EC:2.7.1.71]
K03550	5975.14	0.510816	0.156635	0.00315408	Cow	holliday junction DNA helicase RuvA [EC:3.6.4.12]
K03439	7334.55	0.521693	0.160557	0.00328499	Cow	tRNA (guanine-N7-)-methyltransferase [EC:2.1.1.33]
K02170	15.6309	5.83176	1.80002	0.00338896	Cow	pimeloyl-[acyl-carrier protein] methyl ester esterase [EC:3.1.1.85]
K09458	16285.6	0.429065	0.132965	0.0035297	Cow	3-oxoacyl-[acyl-carrier-protein] synthase II [EC:2.3.1.179]
K03646	109.144	1.6775	0.520662	0.00358997	Cow	colicin import membrane protein
K21306	708.373	1.14319	0.35487	0.00359309	Cow	dolichyl-phosphooligosaccharide-protein glycotransferase [EC:2.4.99.21]
K07448	1502.09	0.846821	0.262924	0.00359814	Cow	restriction system protein
K17235	139.698	1.28634	0.399774	0.00363129	Cow	arabinosaccharide transport system permease protein
K04772	51.2587	3.37773	1.0513	0.00368256	Cow	serine protease DegQ [EC:3.4.21.-]
K09138	55.6672	1.97097	0.613662	0.0036941	Cow	uncharacterized protein
K01295	225.49	2.03068	0.632348	0.00369783	Cow	glutamate carboxypeptidase [EC:3.4.17.11]
K09137	42.111	2.71887	0.848195	0.00377149	Cow	uncharacterized protein
K17236	225.563	1.14516	0.357373	0.00378343	Cow	arabinosaccharide transport system permease protein
K07017	847.863	0.956886	0.298714	0.0037921	Cow	uncharacterized protein
K01590	981.647	0.775951	0.242309	0.00380081	Cow	histidine decarboxylase [EC:4.1.1.22]
K01647	4903.41	0.55797	0.174233	0.00380081	Cow	citrate synthase [EC:2.3.3.1]
K01854	9850.72	0.478003	0.149288	0.00380425	Cow	UDP-galactopyranose mutase [EC:5.4.99.9]
K20974	54.6349	2.3192	0.724921	0.00383674	Cow	two-component system, sensor histidine kinase [EC:2.7.13.3]
K03615	11110.8	0.443138	0.138607	0.00386055	Cow	electron transport complex protein RnfC
K09251	264.754	1.49464	0.467646	0.00386643	Cow	putrescine aminotransferase [EC:2.6.1.82]
K07345	17.6214	6.73684	2.11268	0.0039582	Cow	major type 1 subunit fimbrin (pilin)
K00432	12258.7	0.426457	0.133969	0.00402919	Cow	glutathione peroxidase [EC:1.11.1.9]
K16345	66.1972	3.77519	1.19148	0.00422904	Cow	xanthine permease XanP
K03325	75.0153	1.76242	0.556486	0.00424699	Cow	arsenite transporter
K02897	4806.64	0.514245	0.162395	0.00425057	Cow	large subunit ribosomal protein L25
K03291	9.95418	6.97413	2.20271	0.00425465	Cow	MFS transporter, SET family, sugar efflux transporter
K01256	1192.73	1.06944	0.337969	0.00427909	Cow	aminopeptidase N [EC:3.4.11.2]
K00245	42.983	3.23276	1.02189	0.00428821	Cow	fumarate reductase iron-sulfur subunit [EC:1.3.5.4]
K03614	7539.23	0.487538	0.154827	0.00450238	Cow	electron transport complex protein RnfD
K04763	7596.71	0.505271	0.160661	0.00456114	Cow	integrase/recombinase XerD
K21636	55209.3	0.331677	0.105717	0.00467707	Cow	ribonucleoside-triphosphate reductase (formate) [EC:1.1.98.6]
K03106	16216.7	0.383393	0.122236	0.00468858	Cow	signal recognition particle subunit SRP54 [EC:3.6.5.4]
K11693	108.596	1.77989	0.568438	0.00476815	Cow	peptidoglycan pentaglycine glycine transferase (the first glycine) [EC:2.3.2.16]
K07568	18932.1	0.456585	0.145842	0.00477335	Cow	S-adenosylmethionine:tRNA ribosyltransferase-isomerase [EC:2.4.99.17]
K18244	16.6904	3.58492	1.14584	0.00479781	Cow	acyl-CoA dehydrogenase [EC:1.3.99.-]
K06183	675.818	0.71901	0.230504	0.00494952	Cow	16S rRNA pseudouridine516 synthase [EC:5.4.99.19]
K07154	21071.8	0.48201	0.154564	0.0049595	Cow	serine/threonine-protein kinase HipA [EC:2.7.11.1]
K02314	18129.5	0.440891	0.141631	0.00504741	Cow	replicative DNA helicase [EC:3.6.4.12]
K06330	22.0064	3.32674	1.06991	0.00510583	Cow	spore coat protein H
K04023	41.4173	3.11284	1.00225	0.0051606	Cow	ethanolamine transporter
K07720	1710.41	0.740471	0.23866	0.00521314	Cow	two-component system, response regulator YesN
K11901	23.495	3.85624	1.24303	0.00521314	Cow	type VI secretion system protein ImpB
K01007	2162.56	0.651197	0.210025	0.00524038	Cow	pyruvate, water dikinase [EC:2.7.9.2]
K16558	18.7697	4.63508	1.49574	0.00526377	Cow	succinoglycan biosynthesis protein ExoL [EC:2.-.-.-]
K15655	17.5151	3.7683	1.21971	0.00542499	Cow	surfactin family lipopeptide synthetase B
K02528	9694.02	0.401479	0.13047	0.00563808	Cow	16S rRNA (adenine1518-N6/adenine1519-N6)-dimethyltransferase [EC:2.1.1.182]
K03826	76.6212	2.02157	0.657583	0.00569004	Cow	putative acetyltransferase [EC:2.3.1.-]
K10941	54.5163	2.95016	0.959965	0.00570313	Cow	sigma-54 dependent transcriptional regulator, flagellar regulatory protein
K12940	217.423	1.55001	0.504646	0.00573251	Cow	aminobenzoyl-glutamate utilization protein A
K01734	1985.89	0.497225	0.162007	0.00577339	Cow	methylglyoxal synthase [EC:4.2.3.3]
K07271	4939.76	0.662625	0.216211	0.00585293	Cow	lipopolysaccharide cholinephosphotransferase [EC:2.7.8.-]
K03617	6014.37	0.401283	0.131182	0.00595472	Cow	electron transport complex protein RnfA
K02945	18471.8	0.398276	0.130224	0.00596277	Cow	small subunit ribosomal protein S1
K07400	25.6474	3.86279	1.26317	0.0059666	Cow	Fe/S biogenesis protein NfuA
K01580	13.8183	6.47246	2.11896	0.00603241	Cow	glutamate decarboxylase [EC:4.1.1.15]
K02428	11523.3	0.414108	0.135724	0.00609814	Cow	XTP/dITP diphosphohydrolase [EC:3.6.1.66]
K15866	37.2613	2.36788	0.780732	0.00647045	Cow	2-(1,2-epoxy-1,2-dihydrophenyl)acetyl-CoA isomerase [EC:5.3.3.18]
K00104	1405.94	0.712815	0.235657	0.0066341	Cow	glycolate oxidase [EC:1.1.3.15]
K01000	16290.2	0.40942	0.135444	0.00667284	Cow	phospho-N-acetylmuramoyl-pentapeptide-transferase [EC:2.7.8.13]
K01807	549.217	0.899597	0.297772	0.0067036	Cow	ribose 5-phosphate isomerase A [EC:5.3.1.6]
K01420	132.451	1.59503	0.528741	0.0067898	Cow	CRP/FNR family transcriptional regulator, anaerobic regulatory protein
K04019	18.2184	4.0194	1.33252	0.00679195	Cow	ethanolamine utilization protein EutA
K10008	224.922	1.41263	0.468572	0.00682426	Cow	glutamate transport system ATP-binding protein [EC:3.6.3.-]
K07354	12.3493	6.6816	2.21901	0.00690332	Cow	outer membrane usher protein
K08351	12.1914	6.54749	2.17591	0.00694025	Cow	biotin/methionine sulfoxide reductase [EC:1.-.-.-]
K07811	12.6578	6.23262	2.0715	0.00694371	Cow	trimethylamine-N-oxide reductase (cytochrome c) [EC:1.7.2.3]
K03545	11369.3	0.503521	0.167459	0.00698334	Cow	trigger factor
K00983	138.984	2.05499	0.683764	0.00701193	Cow	N-acylneuraminate cytidylyltransferase [EC:2.7.7.43]
K03215	13781.6	0.442079	0.147447	0.0071618	Cow	23S rRNA (uracil1939-C5)-methyltransferase [EC:2.1.1.190]
K00198	312.452	1.04502	0.348775	0.00719951	Cow	anaerobic carbon-monoxide dehydrogenase catalytic subunit [EC:1.2.7.4]
K02337	39841.6	0.413853	0.138217	0.0072389	Cow	DNA polymerase III subunit alpha [EC:2.7.7.7]
K21688	8.04511	7.29324	2.44222	0.00741975	Cow	resuscitation-promoting factor RpfB
K07007	69.2072	2.24124	0.751179	0.00748069	Cow	3-dehydro-bile acid Delta4,6-reductase [EC:1.3.1.114]
K05851	90.6151	2.88094	0.965944	0.0075034	Cow	adenylate cyclase, class 1 [EC:4.6.1.1]
K01966	850.713	1.00473	0.337276	0.00758623	Cow	propionyl-CoA carboxylase beta chain [EC:6.4.1.3 2.1.3.15]
K00171	201.419	1.21636	0.409111	0.00772128	Cow	pyruvate ferredoxin oxidoreductase delta subunit [EC:1.2.7.1]
K01173	1523.4	0.834624	0.280907	0.00776248	Cow	endonuclease G, mitochondrial
K08968	2177.38	0.483715	0.162815	0.0077639	Cow	L-methionine (R)-S-oxide reductase [EC:1.8.4.14]
K06948	199.451	1.54533	0.520224	0.00776994	Cow	30S ribosome assembly GTPase
K09607	1105.64	1.86611	0.628855	0.00784247	Cow	immune inhibitor A [EC:3.4.24.-]
K01305	50.0351	2.24074	0.755507	0.00787867	Cow	beta-aspartyl-dipeptidase (metallo-type) [EC:3.4.19.-]
K11752	6720.96	0.455724	0.153697	0.00789398	Cow	diaminohydroxyphosphoribosylaminopyrimidine deaminase / 5-amino-6-(5-phosphoribosylamino)uracil reductase [EC:3.5.4.26 1.1.1.193]
K07991	87.248	2.27207	0.767101	0.00796694	Cow	archaeal preflagellin peptidase FlaK [EC:3.4.23.52]
K12111	12.9531	6.23487	2.11306	0.00824313	Cow	evolved beta-galactosidase subunit alpha [EC:3.2.1.23]
K02076	8.85527	6.34802	2.15259	0.00827676	Cow	Fur family transcriptional regulator, zinc uptake regulator
K00968	216.778	1.31166	0.445493	0.00839923	Cow	choline-phosphate cytidylyltransferase [EC:2.7.7.15]
K09706	80.9685	1.82385	0.61965	0.00841949	Cow	uncharacterized protein
K05589	24.84	2.65846	0.904488	0.00851326	Cow	cell division protein FtsB
K03931	43.7398	4.04451	1.38184	0.00885119	Cow	putative isomerase
K07274	14.9182	5.65823	1.93557	0.00894406	Cow	MipA family protein
K00145	10397.5	0.364469	0.124963	0.00911591	Cow	N-acetyl-gamma-glutamyl-phosphate reductase [EC:1.2.1.38]
K07052	3477.39	0.522817	0.179425	0.00919199	Cow	uncharacterized protein
K07676	15.1494	6.74185	2.31423	0.00920505	Cow	two-component system, NarL family, sensor histidine kinase RcsD [EC:2.7.13.3]
K00950	1848.78	0.667344	0.229253	0.00926117	Cow	2-amino-4-hydroxy-6-hydroxymethyldihydropteridine diphosphokinase [EC:2.7.6.3]
K03629	10483.8	0.4359	0.149873	0.00932415	Cow	DNA replication and repair protein RecF
K07677	12.7195	6.39332	2.20153	0.00944019	Cow	two-component system, NarL family, capsular synthesis sensor histidine kinase RcsC [EC:2.7.13.3]
K19510	11.1818	3.79991	1.31073	0.0095797	Cow	fructoselysine-6-phosphate deglycase
K00254	135.355	1.66503	0.574474	0.00959592	Cow	dihydroorotate dehydrogenase [EC:1.3.5.2]
K03147	5531.66	0.520159	0.179744	0.0097107	Cow	phosphomethylpyrimidine synthase [EC:4.1.99.17]
K00925	15426.2	0.380737	0.131579	0.00971401	Cow	acetate kinase [EC:2.7.2.1]
K01048	249.563	1.30119	0.449904	0.00975324	Cow	lysophospholipase [EC:3.1.1.5]
K03840	9.7104	5.5088	1.9079	0.00989077	Cow	flavodoxin II
K02773	24.1077	4.99581	1.73074	0.00991195	Cow	PTS system, galactitol-specific IIA component [EC:2.7.1.200]
K03549	1197.99	1.00032	0.347178	0.010066	Cow	KUP system potassium uptake protein
K03648	8166.99	0.379816	0.131906	0.0101195	Cow	uracil-DNA glycosylase [EC:3.2.2.27]
K02086	15.6017	4.33975	1.50921	0.0102403	Cow	DNA replication protein
K00661	4316.13	0.439272	0.15291	0.0103237	Cow	maltose O-acetyltransferase [EC:2.3.1.79]
K19225	100.199	1.7239	0.600483	0.0103796	Cow	rhomboid protease GluP [EC:3.4.21.105]
K21966	13.0165	6.0339	2.10365	0.0104579	Cow	Mat/Ecp fimbriae outer membrane usher protein
K01710	22110.6	0.339131	0.118248	0.0104629	Cow	dTDP-glucose 4,6-dehydratase [EC:4.2.1.46]
K03656	70.445	2.90871	1.01528	0.0105517	Cow	ATP-dependent DNA helicase Rep [EC:3.6.4.12]
K01912	26805.6	0.31407	0.10993	0.0108064	Cow	phenylacetate-CoA ligase [EC:6.2.1.30]
K00286	5828.88	0.414585	0.145578	0.0111152	Cow	pyrroline-5-carboxylate reductase [EC:1.5.1.2]
K04066	18984.1	0.434077	0.152438	0.0111185	Cow	primosomal protein N' (replication factor Y) (superfamily II helicase) [EC:3.6.4.-]
K03765	13.1363	6.50152	2.28865	0.011319	Cow	transcriptional activator of cad operon
K01520	5573.95	0.405354	0.14275	0.0113539	Cow	dUTP pyrophosphatase [EC:3.6.1.23]
K03152	3945.89	0.468731	0.165115	0.0113757	Cow	protein deglycase [EC:3.5.1.124]
K01790	9146.57	0.395325	0.139423	0.0114901	Cow	dTDP-4-dehydrorhamnose 3,5-epimerase [EC:5.1.3.13]
K01610	22831.1	0.36863	0.130072	0.0115331	Cow	phosphoenolpyruvate carboxykinase (ATP) [EC:4.1.1.49]
K02503	5203.51	0.440152	0.155454	0.0116156	Cow	histidine triad (HIT) family protein
K08724	183.026	1.20028	0.425086	0.0118881	Cow	penicillin-binding protein 2B
K01755	15254.9	0.423564	0.15002	0.0118896	Cow	argininosuccinate lyase [EC:4.3.2.1]
K05365	10.6192	6.11868	2.16771	0.0119101	Cow	penicillin-binding protein 1B [EC:2.4.1.129 3.4.16.4]
K01955	64608.2	0.336743	0.119327	0.0119238	Cow	carbamoyl-phosphate synthase large subunit [EC:6.3.5.5]
K01952	42465.4	0.34091	0.12088	0.0119724	Cow	phosphoribosylformylglycinamidine synthase [EC:6.3.5.3]
K03669	74.7286	1.95885	0.694565	0.0119724	Cow	membrane glycosyltransferase [EC:2.4.1.-]
K21465	145.163	1.4924	0.53051	0.0122252	Cow	penicillin-binding protein A
K21571	2616.42	0.91545	0.326986	0.0127333	Cow	starch-binding outer membrane protein SusE/F
K06286	181.007	1.17218	0.418866	0.0127735	Cow	septation ring formation regulator
K09459	4360.66	0.439196	0.157144	0.012902	Cow	phosphonopyruvate decarboxylase [EC:4.1.1.82]
K00175	12205.2	0.376159	0.135437	0.0135629	Cow	2-oxoglutarate/2-oxoacid ferredoxin oxidoreductase subunit beta [EC:1.2.7.3 1.2.7.11]
K19956	555.263	0.757076	0.272624	0.0135705	Cow	L-sorbose 1-phosphate reductase [EC:1.1.1.-]
K00096	1282.39	0.620772	0.223649	0.0136149	Cow	glycerol-1-phosphate dehydrogenase [NAD(P)+] [EC:1.1.1.261]
K01183	253.44	1.41843	0.511042	0.0136149	Cow	chitinase [EC:3.2.1.14]
K03816	1878.98	0.631125	0.227816	0.0138042	Cow	xanthine phosphoribosyltransferase [EC:2.4.2.22]
K11921	469.7	1.10394	0.398779	0.0138829	Cow	LysR family transcriptional regulator, cyn operon transcriptional activator
K07322	1754.57	0.719962	0.260273	0.0139611	Cow	regulator of cell morphogenesis and NO signaling
K21977	35.2372	4.12109	1.49149	0.0140834	Cow	phosphopantothenate---cysteine ligase (CTP) [EC:6.3.2.5]
K01825	10.6743	6.22007	2.25142	0.01409	Cow	3-hydroxyacyl-CoA dehydrogenase / enoyl-CoA hydratase / 3-hydroxybutyryl-CoA epimerase / enoyl-CoA isomerase [EC:1.1.1.35 4.2.1.17 5.1.2.3 5.3.3.8]
K16176	113.448	1.65647	0.600919	0.0143503	Cow	methylamine---corrinoid protein Co-methyltransferase [EC:2.1.1.248]
K11903	39.2561	2.9745	1.08086	0.0145358	Cow	type VI secretion system secreted protein Hcp
K00951	38998.4	0.381575	0.138714	0.0145715	Cow	GTP pyrophosphokinase [EC:2.7.6.5]
K02240	132.67	1.71776	0.625312	0.0147235	Cow	competence protein ComFA
K03555	34473.7	0.357831	0.130339	0.01479	Cow	DNA mismatch repair protein MutS
K01428	69.7978	1.67703	0.61175	0.0149552	Cow	urease subunit alpha [EC:3.5.1.5]
K09724	316.681	1.08685	0.396789	0.015049	Cow	uncharacterized protein
K02864	7097.68	0.419953	0.153391	0.0151012	Cow	large subunit ribosomal protein L10
K01654	925.538	0.680287	0.248624	0.015166	Cow	N-acetylneuraminate synthase [EC:2.5.1.56]
K02563	11384.3	0.364791	0.133415	0.0152386	Cow	UDP-N-acetylglucosamine--N-acetylmuramyl-(pentapeptide) pyrophosphoryl-undecaprenol N-acetylglucosamine transferase [EC:2.4.1.227]
K18532	121.178	1.61777	0.592065	0.0153154	Cow	adenylate kinase [EC:2.7.4.3]
K10942	32.9432	3.11458	1.13995	0.0153165	Cow	two-component system, sensor histidine kinase FlrB [EC:2.7.13.3]
K06956	8.61978	6.33072	2.31769	0.0153421	Cow	uncharacterized protein
K00557	46.9935	2.98583	1.09392	0.0154266	Cow	tRNA (uracil-5-)-methyltransferase [EC:2.1.1.35]
K07098	7387.15	0.565714	0.207331	0.0154529	Cow	uncharacterized protein
K21885	65.3085	1.96027	0.718411	0.0154529	Cow	ArsR family transcriptional regulator, cadmium/lead-responsive transcriptional repressor
K03466	19528	0.425593	0.156196	0.0156152	Cow	DNA segregation ATPase FtsK/SpoIIIE, S-DNA-T family
K15460	2099.98	0.681417	0.250165	0.0156473	Cow	tRNA1Val (adenine37-N6)-methyltransferase [EC:2.1.1.223]
K07334	1149.01	0.533059	0.196348	0.01607	Cow	toxin HigB-1
K00991	7664.83	0.468033	0.17282	0.0163873	Cow	2-C-methyl-D-erythritol 4-phosphate cytidylyltransferase [EC:2.7.7.60]
K06117	50.7638	9.95009	3.67878	0.0165415	Cow	glycerol-1-phosphatase [EC:3.1.3.21]
K13571	50.4959	9.94245	3.67878	0.0166267	Cow	proteasome accessory factor A [EC:6.3.1.19]
K03630	5445.71	0.511644	0.189383	0.0166679	Cow	DNA repair protein RadC
K01662	19278.8	0.37954	0.140638	0.0168067	Cow	1-deoxy-D-xylulose-5-phosphate synthase [EC:2.2.1.7]
K09713	77.5596	1.78968	0.663366	0.0168391	Cow	uncharacterized protein
K02024	52.6797	2.77944	1.03039	0.0168504	Cow	maltoporin
K14109	307.516	1.07251	0.398453	0.0171168	Cow	energy-converting hydrogenase A subunit R
K12528	464.748	1.05925	0.394034	0.0172664	Cow	putative selenate reductase molybdopterin-binding subunit
K03577	10.1474	5.41527	2.01489	0.0172879	Cow	TetR/AcrR family transcriptional regulator, acrAB operon repressor
K21556	1083.23	0.769056	0.286399	0.0174009	Cow	CRP/FNR family transcriptional regulator, polysaccharide utilization system transcription regulator
K11739	11.0305	6.01689	2.24447	0.0176269	Cow	bacteriophage N4 adsorption protein A
K06913	227.984	1.42582	0.532135	0.0176874	Cow	uncharacterized protein
K01142	9385.55	0.341586	0.127582	0.0177855	Cow	exodeoxyribonuclease III [EC:3.1.11.2]
K02066	7620.09	0.461046	0.172229	0.0177903	Cow	phospholipid/cholesterol/gamma-HCH transport system permease protein
K09002	179.894	1.24964	0.466791	0.0177903	Cow	CRISPR-associated protein Csm3
K03487	30.127	3.10441	1.16203	0.0180689	Cow	LacI family transcriptional regulator, asc operon repressor
K07674	8.93593	6.08712	2.28025	0.0181686	Cow	two-component system, NarL family, nitrate/nitrite sensor histidine kinase NarQ [EC:2.7.13.3]
K18707	11734.1	0.399186	0.149637	0.0182463	Cow	threonylcarbamoyladenosine tRNA methylthiotransferase MtaB [EC:2.8.4.5]
K10109	50.1072	2.88912	1.08397	0.0183658	Cow	maltose/maltodextrin transport system permease protein
K02954	4127.86	0.398475	0.149632	0.0184708	Cow	small subunit ribosomal protein S14
K01883	21511.6	0.311401	0.116966	0.0184994	Cow	cysteinyl-tRNA synthetase [EC:6.1.1.16]
K03088	23736.7	0.39428	0.148291	0.0186818	Cow	RNA polymerase sigma-70 factor, ECF subfamily
K07502	414.195	0.890211	0.33511	0.0188028	Cow	uncharacterized protein
K06310	111.309	1.8501	0.697236	0.0189599	Cow	spore germination protein
K10679	15.69	4.31051	1.62468	0.0189691	Cow	nitroreductase / dihydropteridine reductase [EC:1.-.-.- 1.5.1.34]
K00125	1112.2	0.884281	0.333662	0.0191163	Cow	formate dehydrogenase (coenzyme F420) beta subunit [EC:1.17.98.3 1.8.98.6]
K08659	854.284	0.75503	0.28492	0.0191163	Cow	dipeptidase [EC:3.4.-.-]
K01716	26.8205	3.38556	1.28051	0.0194298	Cow	3-hydroxyacyl-[acyl-carrier protein] dehydratase / trans-2-decenoyl-[acyl-carrier protein] isomerase [EC:4.2.1.59 5.3.3.14]
K06918	45.566	2.66288	1.0085	0.0195875	Cow	uncharacterized protein
K19140	102.804	2.39866	0.909118	0.0196919	Cow	CRISPR-associated protein Csm5
K09693	1124.85	0.528386	0.200398	0.0197838	Cow	teichoic acid transport system ATP-binding protein [EC:3.6.3.40]
K07051	144.758	1.44561	0.548424	0.019817	Cow	uncharacterized protein
K13677	175.679	1.53912	0.583984	0.0198281	Cow	1,2-diacylglycerol-3-alpha-glucose alpha-1,2-glucosyltransferase [EC:2.4.1.208]
K01421	1149.98	0.968468	0.369125	0.0204769	Cow	putative membrane protein
K03320	19539.7	0.333078	0.127061	0.0206041	Cow	ammonium transporter, Amt family
K00240	9492.89	0.354001	0.135106	0.020667	Cow	succinate dehydrogenase / fumarate reductase, iron-sulfur subunit [EC:1.3.5.1 1.3.5.4]
K03670	59.2224	1.96742	0.751	0.0206822	Cow	periplasmic glucans biosynthesis protein
K03602	641.605	0.556772	0.212643	0.0207444	Cow	exodeoxyribonuclease VII small subunit [EC:3.1.11.6]
K03651	227.464	1.31409	0.502187	0.0208315	Cow	3',5'-cyclic-AMP phosphodiesterase [EC:3.1.4.53]
K01814	4950.98	0.352555	0.134925	0.0210389	Cow	phosphoribosylformimino-5-aminoimidazole carboxamide ribotide isomerase [EC:5.3.1.16]
K03490	35.6982	4.49454	1.72047	0.0210636	Cow	AraC family transcriptional regulator, dual regulator of chb operon
K00998	51.6795	2.89675	1.10904	0.0210801	Cow	CDP-diacylglycerol---serine O-phosphatidyltransferase [EC:2.7.8.8]
K21612	243.984	1.24607	0.477174	0.0211051	Cow	coenzyme F430 synthetase [EC:6.4.1.9]
K07466	596.687	0.91867	0.351883	0.0211322	Cow	replication factor A1
K09163	1981.12	1.29897	0.498358	0.0213824	Cow	uncharacterized protein
K18955	11.4211	7.79807	2.99521	0.0215574	Cow	WhiB family transcriptional regulator, redox-sensing transcriptional regulator
K02364	12.1131	6.31755	2.42723	0.0215813	Cow	enterobactin synthetase component F [EC:6.3.2.14]
K16124	55.2284	1.73444	0.666535	0.0216078	Cow	tyrocidine synthetase III
K13668	38.5997	9.55491	3.679	0.0219033	Cow	phosphatidyl-myo-inositol dimannoside synthase [EC:2.4.1.346]
K03436	555.026	0.87319	0.336723	0.0221194	Cow	DeoR family transcriptional regulator, fructose operon transcriptional repressor
K03539	100.723	1.67154	0.644624	0.0221194	Cow	ribonuclease P/MRP protein subunit RPP1 [EC:3.1.26.5]
K02065	7530.23	0.43024	0.166048	0.0222356	Cow	phospholipid/cholesterol/gamma-HCH transport system ATP-binding protein
K11737	9.67631	5.93343	2.29178	0.0223444	Cow	D-serine/D-alanine/glycine transporter
K01588	5983.74	0.31945	0.123705	0.0227681	Cow	5-(carboxyamino)imidazole ribonucleotide mutase [EC:5.4.99.18]
K02662	597.678	0.65655	0.254417	0.0228711	Cow	type IV pilus assembly protein PilM
K10943	47.489	2.89038	1.12087	0.0229729	Cow	two-component system, response regulator FlrC
K03528	7.31505	6.60063	2.5601	0.0229892	Cow	cell division protein ZipA
K04940	138.172	1.23878	0.480847	0.0231121	Cow	opine dehydrogenase [EC:1.5.1.28]
K02878	7216.81	0.332015	0.129219	0.0235615	Cow	large subunit ribosomal protein L16
K08161	96.493	1.97909	0.771584	0.0238262	Cow	MFS transporter, DHA1 family, multidrug resistance protein
K11144	117.897	1.47544	0.575572	0.0239192	Cow	primosomal protein DnaI
K02074	45.217	9.42674	3.67908	0.0239875	Cow	zinc/manganese transport system ATP-binding protein
K03696	21751.1	0.357071	0.139539	0.0241926	Cow	ATP-dependent Clp protease ATP-binding subunit ClpC
K19586	13.5181	4.60006	1.79827	0.0242409	Cow	membrane fusion protein, multidrug efflux system
K09859	106.748	1.75287	0.68551	0.0242876	Cow	uncharacterized protein
K01782	10.5966	5.96973	2.33483	0.0242877	Cow	3-hydroxyacyl-CoA dehydrogenase / enoyl-CoA hydratase / 3-hydroxybutyryl-CoA epimerase [EC:1.1.1.35 4.2.1.17 5.1.2.3]
K06928	16.8289	3.46321	1.3546	0.0242877	Cow	nucleoside-triphosphatase [EC:3.6.1.15]
K06139	6.41469	6.96673	2.72615	0.0243529	Cow	pyrroloquinoline quinone biosynthesis protein E
K03468	10.9591	6.17881	2.41946	0.0244482	Cow	p-hydroxybenzoic acid efflux pump subunit AaeB
K02520	5936.64	0.422157	0.165491	0.0245974	Cow	translation initiation factor IF-3
K01869	43529.6	0.2949	0.115623	0.0245996	Cow	leucyl-tRNA synthetase [EC:6.1.1.4]
K15836	10.3054	6.228	2.44177	0.0245996	Cow	formate hydrogenlyase transcriptional activator
K07342	37.4636	1.77453	0.695906	0.0246282	Cow	protein transport protein SEC61 subunit gamma and related proteins
K21084	11.6265	6.2827	2.46438	0.0246537	Cow	diguanylate cyclase [EC:2.7.7.65]
K18195	230.094	1.55495	0.61035	0.0247657	Cow	rhamnogalacturonan endolyase [EC:4.2.2.23]
K12525	9.87242	6.26752	2.46118	0.0248298	Cow	bifunctional aspartokinase / homoserine dehydrogenase 2 [EC:2.7.2.4 1.1.1.3]
K00761	8167.31	0.345289	0.135658	0.0248804	Cow	uracil phosphoribosyltransferase [EC:2.4.2.9]
K01081	988.15	0.950726	0.373725	0.0249655	Cow	5'-nucleotidase [EC:3.1.3.5]
K08256	33.5516	9.35266	3.67914	0.0250711	Cow	phosphatidyl-myo-inositol alpha-mannosyltransferase [EC:2.4.1.345]
K17105	245.512	1.00684	0.396185	0.0251109	Cow	geranylgeranylglycerol-phosphate geranylgeranyltransferase [EC:2.5.1.42]
K02664	76.9237	1.52902	0.602675	0.0253942	Cow	type IV pilus assembly protein PilO
K03040	16921.1	0.358655	0.141521	0.0255557	Cow	DNA-directed RNA polymerase subunit alpha [EC:2.7.7.6]
K00867	40.6951	2.79338	1.10262	0.0255939	Cow	type I pantothenate kinase [EC:2.7.1.33]
K00945	5722.45	0.3629	0.143247	0.0255939	Cow	CMP/dCMP kinase [EC:2.7.4.25]
K03177	5839.17	0.413817	0.163423	0.0256688	Cow	tRNA pseudouridine55 synthase [EC:5.4.99.25]
K00765	8948.24	0.333135	0.131747	0.0259196	Cow	ATP phosphoribosyltransferase [EC:2.4.2.17]
K00024	11148.7	0.369107	0.145986	0.0259227	Cow	malate dehydrogenase [EC:1.1.1.37]
K03077	6709.73	0.369609	0.146282	0.0260198	Cow	L-ribulose-5-phosphate 4-epimerase [EC:5.1.3.4]
K06203	98.7872	1.78002	0.705365	0.0262262	Cow	CysZ protein
K00170	1633.7	0.470022	0.186322	0.0262806	Cow	pyruvate ferredoxin oxidoreductase beta subunit [EC:1.2.7.1]
K02548	3931.76	0.522031	0.207088	0.0264026	Cow	1,4-dihydroxy-2-naphthoate octaprenyltransferase [EC:2.5.1.74 2.5.1.-]
K01840	12904	0.369005	0.146407	0.0264194	Cow	phosphomannomutase [EC:5.4.2.8]
K19171	2477.37	0.645374	0.256131	0.02645	Cow	DNA sulfur modification protein DndD
K01638	9.14129	5.82733	2.31323	0.0264748	Cow	malate synthase [EC:2.3.3.9]
K05364	1068.39	0.632405	0.251248	0.0265899	Cow	penicillin-binding protein A
K07290	9.93773	5.83437	2.31905	0.0266535	Cow	AsmA family protein
K09131	72.6111	1.65667	0.659213	0.0268475	Cow	uncharacterized protein
K14051	9.00624	6.11664	2.43415	0.0268537	Cow	c-di-GMP phosphodiesterase Gmr [EC:3.1.4.52]
K02316	17345.7	0.337114	0.134207	0.0269125	Cow	DNA primase [EC:2.7.7.-]
K14393	9.69724	5.71192	2.27693	0.0271363	Cow	cation/acetate symporter
K07333	190.044	1.28192	0.511246	0.027212	Cow	archaeal flagellar protein FlaJ
K08722	821.434	0.606796	0.242435	0.0275194	Cow	5'-deoxynucleotidase [EC:3.1.3.89]
K03501	5579.09	0.406626	0.162484	0.0275327	Cow	16S rRNA (guanine527-N7)-methyltransferase [EC:2.1.1.170]
K22311	30.2413	9.2028	3.67925	0.0276192	Cow	phosphatidylinositol dimannoside acyltransferase [EC:2.3.1.265]
K07462	17710.1	0.352033	0.140894	0.027816	Cow	single-stranded-DNA-specific exonuclease [EC:3.1.-.-]
K02103	41.9546	2.07009	0.828665	0.0278385	Cow	GntR family transcriptional regulator, arabinose operon transcriptional repressor
K07648	9.426	6.43625	2.59071	0.0288922	Cow	two-component system, OmpR family, aerobic respiration control sensor histidine kinase ArcB [EC:2.7.13.3]
K10974	194.752	0.797923	0.321846	0.0292976	Cow	cytosine permease
K00241	7427.4	0.397461	0.160436	0.0294177	Cow	succinate dehydrogenase / fumarate reductase, cytochrome b subunit
K01849	203.921	0.871995	0.352159	0.0295054	Cow	methylmalonyl-CoA mutase, C-terminal domain [EC:5.4.99.2]
K03286	367.918	1.22316	0.494078	0.0295313	Cow	OmpA-OmpF porin, OOP family
K08884	223.088	1.1907	0.481291	0.02964	Cow	serine/threonine protein kinase, bacterial [EC:2.7.11.1]
K09475	21.3368	3.86024	1.56169	0.0297864	Cow	outer membrane pore protein C
K00239	22353.4	0.348624	0.141154	0.0299399	Cow	succinate dehydrogenase / fumarate reductase, flavoprotein subunit [EC:1.3.5.1 1.3.5.4]
K06932	419.769	0.902265	0.366659	0.0306583	Cow	tRNA(Ile2)-agmatinylcytidine synthase [EC:6.3.4.22]
K08972	167.302	1.43363	0.582761	0.0307027	Cow	putative membrane protein
K07310	12.7671	5.11688	2.08119	0.0308102	Cow	Tat-targeted selenate reductase subunit YnfF [EC:1.97.1.9]
K01006	40465.2	0.281316	0.114627	0.0311778	Cow	pyruvate, orthophosphate dikinase [EC:2.7.9.1]
K03701	59932.2	0.303747	0.124248	0.0319631	Cow	excinuclease ABC subunit A
K00690	227.647	0.84947	0.347958	0.0322317	Cow	sucrose phosphorylase [EC:2.4.1.7]
K00821	11881.8	0.330332	0.135839	0.033007	Cow	acetylornithine/N-succinyldiaminopimelate aminotransferase [EC:2.6.1.11 2.6.1.17]
K00655	5709.77	0.400612	0.164878	0.0331756	Cow	1-acyl-sn-glycerol-3-phosphate acyltransferase [EC:2.3.1.51]
K02242	28.8914	2.32447	0.957241	0.0332924	Cow	competence protein ComFC
K03811	3629.79	0.418297	0.172395	0.0334513	Cow	nicotinamide mononucleotide transporter
K06158	14755.6	0.364081	0.150091	0.033495	Cow	ATP-binding cassette, subfamily F, member 3
K01613	6595.05	0.395906	0.163342	0.0335731	Cow	phosphatidylserine decarboxylase [EC:4.1.1.65]
K02075	24.8381	8.91884	3.67951	0.0335731	Cow	zinc/manganese transport system permease protein
K02114	1229.63	0.505251	0.208455	0.0335731	Cow	F-type H+-transporting ATPase subunit epsilon
K03634	155.77	1.31589	0.542822	0.0335731	Cow	outer membrane lipoprotein carrier protein
K00215	9501.86	0.354922	0.146508	0.0336716	Cow	4-hydroxy-tetrahydrodipicolinate reductase [EC:1.17.1.8]
K06914	267.672	1.04967	0.434387	0.0341553	Cow	tyramine---L-glutamate ligase [EC:6.3.4.24]
K01809	8318.05	0.337669	0.139776	0.0341912	Cow	mannose-6-phosphate isomerase [EC:5.3.1.8]
K00688	35570.3	0.30643	0.126915	0.0342855	Cow	glycogen phosphorylase [EC:2.4.1.1]
K11740	64.1651	5.30175	2.19596	0.0342855	Cow	bacteriophage N4 adsorption protein B
K09155	188.035	1.45441	0.603121	0.0345372	Cow	uncharacterized protein
K19166	1459.85	0.730587	0.303205	0.0347025	Cow	mRNA interferase HigB [EC:3.1.-.-]
K19814	388.413	1.02033	0.42385	0.0348834	Cow	glutamate 2,3-aminomutase [EC:5.4.3.9]
K21011	242.22	0.869874	0.361532	0.0349817	Cow	polysaccharide biosynthesis protein PelF
K14414	9.42859	5.52072	2.29575	0.0350904	Cow	transcriptional regulatory protein RtcR
K00713	10.1807	5.98447	2.48935	0.0351436	Cow	UDP-glucose:(glucosyl)LPS alpha-1,2-glucosyltransferase [EC:2.4.1.-]
K15547	10.3418	5.04839	2.10487	0.0356312	Cow	multidrug resistance protein MdtO
K03969	166.074	1.42583	0.594687	0.0356918	Cow	phage shock protein A
K05787	28.7552	2.67819	1.1171	0.0356918	Cow	DNA-binding protein HU-alpha
K01460	9.59274	6.00263	2.50416	0.0357108	Cow	glutathionylspermidine amidase/synthetase [EC:3.5.1.78 6.3.1.8]
K11925	8.04003	6.22532	2.59752	0.0357343	Cow	SgrR family transcriptional regulator
K00380	10.112	5.84754	2.44032	0.0357583	Cow	sulfite reductase (NADPH) flavoprotein alpha-component [EC:1.8.1.2]
K18765	9.65913	5.92636	2.47843	0.0361637	Cow	RNase E specificity factor CsrD
K03752	198.335	0.952068	0.398983	0.03658	Cow	molybdenum cofactor guanylyltransferase [EC:2.7.7.77]
K11694	20.3387	2.37858	0.998485	0.0369665	Cow	peptidoglycan pentaglycine glycine transferase (the second and third glycine) [EC:2.3.2.17]
K01561	50.1271	1.72838	0.725913	0.0370695	Cow	haloacetate dehalogenase [EC:3.8.1.3]
K13637	24.0138	4.76042	1.99984	0.0371092	Cow	GntR family transcriptional regulator, uxu operon transcriptional repressor
K03051	76.6837	1.74339	0.733081	0.0373163	Cow	DNA-directed RNA polymerase subunit F [EC:2.7.7.6]
K01297	3215.31	0.533032	0.224201	0.0373442	Cow	muramoyltetrapeptide carboxypeptidase [EC:3.4.17.13]
K02078	6543.06	0.387115	0.162835	0.0373442	Cow	acyl carrier protein
K00992	26.7241	2.49631	1.05038	0.0374033	Cow	N-acetyl-alpha-D-muramate 1-phosphate uridylyltransferase [EC:2.7.7.99]
K07729	850.675	0.4539	0.191197	0.0376109	Cow	putative transcriptional regulator
K18778	17.3574	3.38392	1.42575	0.0376487	Cow	cell division protein ZapD
K01407	12.7905	6.00344	2.53043	0.0376711	Cow	protease III [EC:3.4.24.55]
K00868	4648.68	0.419981	0.177494	0.0382833	Cow	pyridoxine kinase [EC:2.7.1.35]
K01945	14281.9	0.289188	0.122227	0.0382838	Cow	phosphoribosylamine---glycine ligase [EC:6.3.4.13]
K02650	106.796	1.37154	0.580476	0.0385967	Cow	type IV pilus assembly protein PilA
K00564	156.62	1.02103	0.432665	0.0388518	Cow	16S rRNA (guanine1207-N2)-methyltransferase [EC:2.1.1.172]
K01266	286.702	0.944608	0.400292	0.0388518	Cow	D-aminopeptidase [EC:3.4.11.19]
K14654	309.578	0.794659	0.337055	0.039058	Cow	2,5-diamino-6-(ribosylamino)-4(3H)-pyrimidinone 5'-phosphate reductase [EC:1.1.1.302]
K03535	6.04721	5.91504	2.50985	0.0391364	Cow	MFS transporter, ACS family, glucarate transporter
K00794	5007.83	0.395027	0.167667	0.0391825	Cow	6,7-dimethyl-8-ribityllumazine synthase [EC:2.5.1.78]
K06879	36.6521	2.87846	1.22179	0.0391825	Cow	7-cyano-7-deazaguanine reductase [EC:1.7.1.13]
K03290	7.09645	5.74016	2.43925	0.0394471	Cow	MFS transporter, SHS family, sialic acid transporter
K02596	20.718	8.65709	3.67979	0.0394959	Cow	nitrogen fixation protein NifX
K02340	8075.57	0.356982	0.151801	0.0395776	Cow	DNA polymerase III subunit delta [EC:2.7.7.7]
K07572	319.258	0.986779	0.420193	0.0398478	Cow	putative nucleotide binding protein
K07009	599.349	0.554084	0.236005	0.039896	Cow	uncharacterized protein
K20542	47.0096	2.93583	1.25143	0.0400688	Cow	endoglucanase [EC:3.2.1.4]
K11935	12.4786	6.03379	2.57301	0.0401506	Cow	biofilm PGA synthesis protein PgaA
K16923	1395.78	0.776549	0.331271	0.0402159	Cow	energy-coupling factor transport system substrate-specific component
K07121	65.2847	2.34047	0.999083	0.0403519	Cow	uncharacterized protein
K10041	22.2728	2.2803	0.976946	0.0411817	Cow	putative glutamine transport system ATP-binding protein [EC:3.6.3.-]
K12975	9.36158	6.00239	2.57186	0.0411879	Cow	KDO II ethanolaminephosphotransferase [EC:2.7.8.42]
K00525	8139.98	0.40321	0.173201	0.04182	Cow	ribonucleoside-diphosphate reductase alpha chain [EC:1.17.4.1]
K11202	8.33073	5.92615	2.54707	0.0419486	Cow	PTS system, fructose-specific IIB-like component [EC:2.7.1.-]
K03168	25105.8	0.317777	0.136682	0.0421203	Cow	DNA topoisomerase I [EC:5.99.1.2]
K07705	4.67397	5.57934	2.40026	0.0421517	Cow	two-component system, LytTR family, response regulator LytT
K03565	2705.16	0.445605	0.191888	0.0423856	Cow	regulatory protein
K22397	14.0214	2.84232	1.22514	0.0426152	Cow	2-dehydro-3-deoxy-D-pentonate aldolase [EC:4.1.2.28]
K07238	6574.42	0.371099	0.160413	0.0433275	Cow	zinc transporter, ZIP family
K01735	8264.94	0.352206	0.152416	0.0436036	Cow	3-dehydroquinate synthase [EC:4.2.3.4]
K00990	93.8727	2.08794	0.906934	0.044546	Cow	[protein-PII] uridylyltransferase [EC:2.7.7.59]
K00108	7.44181	6.04677	2.62714	0.0445758	Cow	choline dehydrogenase [EC:1.1.99.1]
K03612	2778.95	0.383452	0.166617	0.0445758	Cow	electron transport complex protein RnfG
K13069	8.27012	6.00093	2.60739	0.0445758	Cow	diguanylate cyclase [EC:2.7.7.65]
K03828	80.8528	1.7361	0.754674	0.0446647	Cow	putative acetyltransferase [EC:2.3.1.-]
K13789	7209.02	0.338925	0.147344	0.044671	Cow	geranylgeranyl diphosphate synthase, type II [EC:2.5.1.1 2.5.1.10 2.5.1.29]
K06966	2770.11	0.376502	0.164082	0.0452759	Cow	pyrimidine/purine-5'-nucleotide nucleosidase [EC:3.2.2.10 3.2.2.-]
K09740	131.69	1.14735	0.500493	0.0454899	Cow	uncharacterized protein
K01244	115.695	1.6101	0.702485	0.045498	Cow	5'-methylthioadenosine nucleosidase [EC:3.2.2.16]
K11050	121.319	1.06753	0.465731	0.045498	Cow	multidrug/hemolysin transport system ATP-binding protein
K00196	370.357	0.683214	0.299298	0.046556	Cow	anaerobic carbon-monoxide dehydrogenase iron sulfur subunit
K16322	15.3937	4.98401	2.18362	0.0465667	Cow	low-affinity inorganic phosphate transporter
K07130	188.578	1.06128	0.465382	0.0467665	Cow	arylformamidase [EC:3.5.1.9]
K08137	52.5165	2.58285	1.13497	0.0472856	Cow	MFS transporter, SP family, galactose:H+ symporter
K08679	471.113	0.799342	0.351421	0.0473994	Cow	UDP-glucuronate 4-epimerase [EC:5.1.3.6]
K02844	7.83668	5.94867	2.61762	0.0476315	Cow	UDP-glucose:(heptosyl)LPS alpha-1,3-glucosyltransferase [EC:2.4.1.-]
K03893	119.263	1.81029	0.797763	0.0480279	Cow	arsenical pump membrane protein
K07120	409.338	1.1322	0.499778	0.0484139	Cow	uncharacterized protein
K19003	488.421	0.884968	0.391063	0.0486985	Cow	1,2-diacylglycerol 3-beta-glucosyltransferase [EC:2.4.1.336]
K05601	3803.05	0.425421	0.188692	0.0496811	Cow	hydroxylamine reductase [EC:1.7.99.1]
K01929	13024.1	0.315266	0.139873	0.0497397	Cow	UDP-N-acetylmuramoyl-tripeptide--D-alanyl-D-alanine ligase [EC:6.3.2.10]
K01874	31329	0.262831	0.116622	0.0497489	Cow	methionyl-tRNA synthetase [EC:6.1.1.10]
K20530	8603.28	-7.12362	0.2886	7.01e-131	Red_deer	type IV secretion system protein TrbE
K11004	6094.87	-5.5313	0.234748	2.02e-119	Red_deer	ATP-binding cassette, subfamily B, bacterial HlyB/CyaB
K06148	1784.84	-3.50644	0.156615	5.48e-108	Red_deer	ATP-binding cassette, subfamily C, bacterial
K11003	2155.79	-5.91765	0.281088	1.88e-95	Red_deer	hemolysin D
K00996	2149.07	-5.42368	0.265202	4.25e-90	Red_deer	undecaprenyl-phosphate galactose phosphotransferase [EC:2.7.8.6]
K00844	1940.8	-3.92765	0.20518	6.06e-79	Red_deer	hexokinase [EC:2.7.1.1]
K09824	1050.65	-5.26025	0.286197	9.2e-73	Red_deer	uncharacterized protein
K04744	1594.68	-4.63239	0.255123	4.86e-71	Red_deer	LPS-assembly protein
K00020	1240	-4.37015	0.241076	7.61e-71	Red_deer	3-hydroxyisobutyrate dehydrogenase [EC:1.1.1.31]
K01232	599.859	-5.84604	0.327597	1.14e-68	Red_deer	maltose-6'-phosphate glucosidase [EC:3.2.1.122]
K03412	3440.63	-3.59242	0.206656	3.67e-65	Red_deer	two-component system, chemotaxis family, protein-glutamate methylesterase/glutaminase [EC:3.1.1.61 3.5.1.44]
K13888	1241.33	-4.95563	0.285563	5.72e-65	Red_deer	membrane fusion protein, macrolide-specific efflux system
K12511	984.946	-5.46598	0.317611	6.5e-64	Red_deer	tight adherence protein C
K06281	2880.84	-4.55736	0.266505	4e-63	Red_deer	hydrogenase large subunit [EC:1.12.99.6]
K03620	1195.36	-4.85879	0.286574	4.53e-62	Red_deer	Ni/Fe-hydrogenase 1 B-type cytochrome subunit
K07445	1169.3	-4.44029	0.265358	1.71e-60	Red_deer	putative DNA methylase
K12660	652.912	-8.03543	0.481032	2.64e-60	Red_deer	2-dehydro-3-deoxy-L-rhamnonate aldolase [EC:4.1.2.53]
K03182	3159.13	-3.48169	0.210784	5.65e-59	Red_deer	4-hydroxy-3-polyprenylbenzoate decarboxylase [EC:4.1.1.98]
K07243	1404.27	-5.8221	0.353502	1.19e-58	Red_deer	high-affinity iron transporter
K06282	1703.31	-4.51789	0.275388	3.3e-58	Red_deer	hydrogenase small subunit [EC:1.12.99.6]
K11734	1798.74	-4.04994	0.247854	9.27e-58	Red_deer	aromatic amino acid transport protein AroP
K18118	2671.98	-4.35813	0.269722	1.74e-56	Red_deer	succinyl-CoA:acetate CoA-transferase [EC:2.8.3.18]
K03410	1654.56	-3.61906	0.225304	7.73e-56	Red_deer	chemotaxis protein CheC
K03415	3562.84	-3.60673	0.22716	1.46e-54	Red_deer	two-component system, chemotaxis family, chemotaxis protein CheV
K05795	2074.75	-4.57211	0.289867	7.39e-54	Red_deer	tellurium resistance protein TerD
K01185	1387.58	-3.1864	0.202726	1.71e-53	Red_deer	lysozyme [EC:3.2.1.17]
K02195	585.678	-4.441	0.283077	2.63e-53	Red_deer	heme exporter protein C
K09133	770.483	-8.66978	0.556954	1.72e-52	Red_deer	uncharacterized protein
K02198	1173.96	-3.70234	0.24248	1.63e-50	Red_deer	cytochrome c-type biogenesis protein CcmF
K02397	2671.46	-3.61718	0.237719	3.52e-50	Red_deer	flagellar hook-associated protein 3 FlgL
K02394	2354.51	-3.80423	0.250277	4.38e-50	Red_deer	flagellar P-ring protein precursor FlgI
K07220	1310.44	-3.30395	0.219608	4.5e-49	Red_deer	uncharacterized protein
K00619	659.594	-4.95961	0.332725	3.53e-48	Red_deer	amino-acid N-acetyltransferase [EC:2.3.1.1]
K03667	3781.46	-3.16882	0.215071	4.46e-47	Red_deer	ATP-dependent HslUV protease ATP-binding subunit HslU
K08369	1862.52	-3.93404	0.270029	4.93e-46	Red_deer	MFS transporter, putative metabolite:H+ symporter
K06894	4661.12	-3.57942	0.245934	5.94e-46	Red_deer	uncharacterized protein
K02393	971.829	-4.4661	0.308387	1.66e-45	Red_deer	flagellar L-ring protein precursor FlgH
K01226	2096.72	-3.12909	0.216264	1.97e-45	Red_deer	trehalose-6-phosphate hydrolase [EC:3.2.1.93]
K02818	2138.77	-2.9286	0.202573	2.23e-45	Red_deer	PTS system, trehalose-specific IIB component [EC:2.7.1.201]
K02819	2138.77	-2.9286	0.202573	2.23e-45	Red_deer	PTS system, trehalose-specific IIC component
K21395	637.159	-3.54514	0.246789	8.27e-45	Red_deer	TRAP-type transport system periplasmic protein
K07552	1174.52	-3.54639	0.247021	9.14e-45	Red_deer	MFS transporter, DHA1 family, multidrug resistance protein
K02392	4458.01	-3.29042	0.229763	1.5e-44	Red_deer	flagellar basal-body rod protein FlgG
K03411	1474.87	-3.39479	0.237294	1.81e-44	Red_deer	chemotaxis protein CheD [EC:3.5.1.44]
K03409	829.678	-3.32111	0.233004	3.78e-44	Red_deer	chemotaxis protein CheX
K00068	582.626	-5.02421	0.354103	9.37e-44	Red_deer	sorbitol-6-phosphate 2-dehydrogenase [EC:1.1.1.140]
K02781	584.382	-4.03012	0.284071	9.38e-44	Red_deer	PTS system, glucitol/sorbitol-specific IIA component [EC:2.7.1.198]
K00009	1889.37	-3.19286	0.226726	4.07e-43	Red_deer	mannitol-1-phosphate 5-dehydrogenase [EC:1.1.1.17]
K00483	443.789	-8.18628	0.589031	5.34e-42	Red_deer	4-hydroxyphenylacetate 3-monooxygenase [EC:1.14.14.9]
K02749	1049.09	-3.19804	0.230774	8.83e-42	Red_deer	PTS system, alpha-glucoside-specific IIB component [EC:2.7.1.208 2.7.1.-]
K02750	1049.09	-3.19804	0.230774	8.83e-42	Red_deer	PTS system, alpha-glucoside-specific IIC component
K03610	1138.22	-3.41456	0.246398	8.83e-42	Red_deer	septum site-determining protein MinC
K02556	2498.84	-3.11394	0.227269	7.57e-41	Red_deer	chemotaxis protein MotA
K02416	3045.98	-3.06181	0.225563	4.2e-40	Red_deer	flagellar motor switch protein FliM
K03407	7139.4	-2.85202	0.210198	4.47e-40	Red_deer	two-component system, chemotaxis family, sensor kinase CheA [EC:2.7.13.3]
K20532	1134.89	-10.9593	0.809057	5.97e-40	Red_deer	type IV secretion system protein TrbG
K02798	2735.51	-3.84528	0.284894	1.12e-39	Red_deer	PTS system, mannitol-specific IIA component [EC:2.7.1.197]
K02282	1880.35	-4.1875	0.311409	2.18e-39	Red_deer	pilus assembly protein CpaE
K02799	2742.07	-3.82274	0.28572	5.25e-39	Red_deer	PTS system, mannitol-specific IIB component [EC:2.7.1.197]
K02800	2742.07	-3.82274	0.28572	5.25e-39	Red_deer	PTS system, mannitol-specific IIC component
K00575	2842.29	-3.39855	0.254975	1.02e-38	Red_deer	chemotaxis protein methyltransferase CheR [EC:2.1.1.80]
K03605	574.611	-4.27992	0.321405	1.19e-38	Red_deer	hydrogenase maturation protease [EC:3.4.23.-]
K16013	528.047	-4.20886	0.316134	1.22e-38	Red_deer	ATP-binding cassette, subfamily C, bacterial CydD
K02173	668.171	-3.61606	0.275509	1.45e-37	Red_deer	putative kinase
K02412	4495.33	-2.74242	0.210268	4.23e-37	Red_deer	flagellum-specific ATP synthase [EC:3.6.3.14]
K02413	790.689	-3.83801	0.296479	1.49e-36	Red_deer	flagellar FliJ protein
K01193	8206.45	-2.20899	0.171208	2.56e-36	Red_deer	beta-fructofuranosidase [EC:3.2.1.26]
K06409	4508.73	-1.71936	0.133335	2.78e-36	Red_deer	stage V sporulation protein B
K02817	1748.84	-2.69609	0.209406	3.56e-36	Red_deer	PTS system, trehalose-specific IIA component [EC:2.7.1.201]
K03272	2304.12	-3.05974	0.238484	6.28e-36	Red_deer	D-beta-D-heptose 7-phosphate kinase / D-beta-D-heptose 1-phosphate adenosyltransferase [EC:2.7.1.167 2.7.7.70]
K02796	1690.6	-3.00614	0.235328	1.27e-35	Red_deer	PTS system, mannose-specific IID component
K02401	3026.27	-3.18181	0.249641	1.81e-35	Red_deer	flagellar biosynthetic protein FlhB
K03885	2245.67	-3.58814	0.282267	2.76e-35	Red_deer	NADH dehydrogenase [EC:1.6.99.3]
K02385	436.331	-4.54485	0.358342	3.94e-35	Red_deer	flagellar protein FlbD
K07078	500.524	-5.2292	0.412581	4.34e-35	Red_deer	uncharacterized protein
K01419	1370.75	-3.44665	0.271962	4.35e-35	Red_deer	ATP-dependent HslUV protease, peptidase subunit HslV [EC:3.4.25.2]
K09729	1447.01	-2.89189	0.228328	4.74e-35	Red_deer	uncharacterized protein
K01640	436.017	-7.82067	0.619231	7.4e-35	Red_deer	hydroxymethylglutaryl-CoA lyase [EC:4.1.3.4]
K05367	2225.49	-2.75451	0.219451	1.96e-34	Red_deer	penicillin-binding protein 1C [EC:2.4.1.129]
K02417	2423.18	-3.02637	0.241148	1.99e-34	Red_deer	flagellar motor switch protein FliN/FliY
K02406	12479.7	-2.74235	0.220237	6.74e-34	Red_deer	flagellin
K02851	2418.77	-2.52188	0.202872	8.66e-34	Red_deer	UDP-GlcNAc:undecaprenyl-phosphate/decaprenyl-phosphate GlcNAc-1-phosphate transferase [EC:2.7.8.33 2.7.8.35]
K03856	4713.59	-2.15222	0.173176	8.89e-34	Red_deer	3-deoxy-7-phosphoheptulonate synthase [EC:2.5.1.54]
K01163	2364.15	-1.8626	0.150385	1.49e-33	Red_deer	uncharacterized protein
K03608	616.774	-4.25396	0.344306	2.16e-33	Red_deer	cell division topological specificity factor
K02400	7871.24	-2.69677	0.218915	3.35e-33	Red_deer	flagellar biosynthesis protein FlhA
K02783	1613.91	-3.67841	0.300332	7.97e-33	Red_deer	PTS system, glucitol/sorbitol-specific IIC component
K20116	3390.96	-3.17676	0.259576	8.6e-33	Red_deer	PTS system, glucose-specific IIA component [EC:2.7.1.199]
K20117	3390.96	-3.17676	0.259576	8.6e-33	Red_deer	PTS system, glucose-specific IIB component [EC:2.7.1.199]
K20118	3390.96	-3.17676	0.259576	8.6e-33	Red_deer	PTS system, glucose-specific IIC component
K02410	3438.55	-2.84699	0.233168	1.2e-32	Red_deer	flagellar motor switch protein FliG
K20527	2136.04	-5.85593	0.480349	1.51e-32	Red_deer	type IV secretion system protein TrbB
K07488	267.768	-7.88206	0.647442	1.83e-32	Red_deer	transposase
K02444	852.367	-3.51802	0.289659	2.58e-32	Red_deer	DeoR family transcriptional regulator, glycerol-3-phosphate regulon repressor
K01879	4392.7	-2.46012	0.203121	3.83e-32	Red_deer	glycyl-tRNA synthetase beta chain [EC:6.1.1.14]
K02535	1523.13	-2.93642	0.243126	5.67e-32	Red_deer	UDP-3-O-[3-hydroxymyristoyl] N-acetylglucosamine deacetylase [EC:3.5.1.108]
K02421	1870.58	-2.95908	0.245376	7.02e-32	Red_deer	flagellar biosynthetic protein FliR
K02422	1199.13	-3.2966	0.273867	9.01e-32	Red_deer	flagellar protein FliS
K15581	3864.97	-1.8321	0.152914	1.76e-31	Red_deer	oligopeptide transport system permease protein
K07713	1117.25	-3.87352	0.323481	1.89e-31	Red_deer	two-component system, NtrC family, response regulator HydG
K02390	4005.28	-2.95751	0.247378	2.36e-31	Red_deer	flagellar hook protein FlgE
K03072	4212.43	-2.37907	0.199158	2.63e-31	Red_deer	preprotein translocase subunit SecD
K08384	5099.05	-1.91932	0.161175	4.08e-31	Red_deer	stage V sporulation protein D (sporulation-specific penicillin-binding protein)
K02418	602.958	-3.81906	0.321115	4.85e-31	Red_deer	flagellar protein FliO/FliZ
K09749	848.886	-4.93895	0.418029	1.22e-30	Red_deer	uncharacterized protein
K02794	1601.53	-2.73171	0.231452	1.41e-30	Red_deer	PTS system, mannose-specific IIB component [EC:2.7.1.191]
K05792	1130.84	-12.4575	1.05667	1.63e-30	Red_deer	tellurite resistance protein TerA
K02756	2399.14	-3.18017	0.269795	1.64e-30	Red_deer	PTS system, beta-glucoside-specific IIB component [EC:2.7.1.-]
K02757	2399.14	-3.18017	0.269795	1.64e-30	Red_deer	PTS system, beta-glucoside-specific IIC component
K11784	1080.51	-4.26123	0.362711	2.56e-30	Red_deer	cyclic dehypoxanthinyl futalosine synthase [EC:1.21.98.1]
K02755	2378.48	-3.19366	0.271991	2.75e-30	Red_deer	PTS system, beta-glucoside-specific IIA component [EC:2.7.1.-]
K06908	243.363	-6.80402	0.583429	6.97e-30	Red_deer	uncharacterized protein
K20765	218.187	-6.41872	0.551331	8.73e-30	Red_deer	6-oxocamphor hydrolase [EC:3.7.1.18]
K02197	286.992	-3.99335	0.343627	1.11e-29	Red_deer	cytochrome c-type biogenesis protein CcmE
K13626	1035.51	-3.71251	0.319625	1.18e-29	Red_deer	flagellar assembly factor FliW
K03406	4079.69	-2.73327	0.235344	1.19e-29	Red_deer	methyl-accepting chemotaxis protein
K02453	707.883	-4.89686	0.424247	2.71e-29	Red_deer	general secretion pathway protein D
K19710	368.556	-6.08492	0.529335	4.65e-29	Red_deer	ATP adenylyltransferase [EC:2.7.7.53]
K02795	1592.55	-2.46046	0.214424	5.85e-29	Red_deer	PTS system, mannose-specific IIC component
K03563	702.189	-3.8097	0.332351	6.67e-29	Red_deer	carbon storage regulator
K20533	482.771	-4.40142	0.384993	9.39e-29	Red_deer	type IV secretion system protein TrbI
K09766	751.951	-2.87574	0.253038	2.03e-28	Red_deer	uncharacterized protein
K02408	526.575	-3.34699	0.294923	2.4e-28	Red_deer	flagellar hook-basal body complex protein FliE
K02782	977.31	-3.29727	0.29085	2.74e-28	Red_deer	PTS system, glucitol/sorbitol-specific IIB component [EC:2.7.1.198]
K11105	2458.52	-2.25792	0.199632	3.66e-28	Red_deer	cell volume regulation protein A
K06603	207.53	-4.69361	0.419074	1.27e-27	Red_deer	flagellar protein FlaG
K02419	2297.68	-2.58261	0.231507	2.07e-27	Red_deer	flagellar biosynthetic protein FliP
K00805	1510.7	-2.38384	0.214167	2.7e-27	Red_deer	heptaprenyl diphosphate synthase [EC:2.5.1.30]
K01777	101.561	-21.5075	1.94437	5.78e-27	Red_deer	proline racemase [EC:5.1.1.4]
K20531	1232.55	-8.93989	0.810644	8.31e-27	Red_deer	type IV secretion system protein TrbF
K17215	596.831	-5.10571	0.463715	1.01e-26	Red_deer	inositol transport system ATP-binding protein
K00955	909.076	-3.6343	0.331253	1.54e-26	Red_deer	bifunctional enzyme CysN/CysC [EC:2.7.7.4 2.7.1.25]
K02405	2600.73	-2.76377	0.253982	4.08e-26	Red_deer	RNA polymerase sigma factor for flagellar operon FliA
K02034	6048.67	-1.77554	0.163236	4.26e-26	Red_deer	peptide/nickel transport system permease protein
K09007	1356.75	-2.58855	0.238882	6.58e-26	Red_deer	GTP cyclohydrolase IB [EC:3.5.4.16]
K02193	281.127	-4.02158	0.371171	6.64e-26	Red_deer	heme exporter protein A [EC:3.6.3.41]
K02446	553.983	-4.56545	0.424049	1.39e-25	Red_deer	fructose-1,6-bisphosphatase II [EC:3.1.3.11]
K22906	489.298	-4.36745	0.40761	2.4e-25	Red_deer	phloretin hydrolase [EC:3.7.1.4]
K02388	1591.97	-2.58758	0.24205	3.11e-25	Red_deer	flagellar basal-body rod protein FlgC
K14164	1032.8	-8.78331	0.821976	3.25e-25	Red_deer	glycyl-tRNA synthetase [EC:6.1.1.14]
K05568	3190.14	-2.96118	0.277275	3.44e-25	Red_deer	multicomponent Na+:H+ antiporter subunit D
K01223	7896.75	-2.40432	0.225885	4.98e-25	Red_deer	6-phospho-beta-glucosidase [EC:3.2.1.86]
K01197	978.13	-2.3757	0.223368	5.41e-25	Red_deer	hyaluronoglucosaminidase [EC:3.2.1.35]
K22430	173.218	-4.68601	0.441386	6.6e-25	Red_deer	caffeyl-CoA reductase-Etf complex subunit CarC [EC:1.3.1.108]
K00042	742.989	-4.88962	0.460864	7.07e-25	Red_deer	2-hydroxy-3-oxopropionate reductase [EC:1.1.1.60]
K02404	1329.87	-3.6346	0.343218	8.69e-25	Red_deer	flagellar biosynthesis protein FlhF
K03483	1413.59	-3.14671	0.298738	1.58e-24	Red_deer	mannitol operon transcriptional antiterminator
K04486	4128.74	-1.58985	0.151154	1.84e-24	Red_deer	histidinol-phosphatase (PHP family) [EC:3.1.3.15]
K02396	2936.6	-2.72036	0.260269	3.68e-24	Red_deer	flagellar hook-associated protein 1 FlgK
K16651	420.271	-3.98336	0.382545	5.5e-24	Red_deer	L-threonine kinase [EC:2.7.1.177]
K11645	895.572	-4.23941	0.407372	5.83e-24	Red_deer	fructose-bisphosphate aldolase, class I [EC:4.1.2.13]
K02454	2064.55	-3.47062	0.336105	1.35e-23	Red_deer	general secretion pathway protein E
K15582	4130.18	-1.64717	0.159594	1.41e-23	Red_deer	oligopeptide transport system permease protein
K01878	2309.87	-2.1805	0.211398	1.49e-23	Red_deer	glycyl-tRNA synthetase alpha chain [EC:6.1.1.14]
K08322	262.824	-5.85968	0.5689	1.73e-23	Red_deer	L-gulonate 5-dehydrogenase [EC:1.1.1.380]
K06905	387.032	-4.41103	0.429705	2.45e-23	Red_deer	uncharacterized protein
K10823	4830.55	-1.55594	0.151621	2.52e-23	Red_deer	oligopeptide transport system ATP-binding protein
K06907	1454.97	-3.27327	0.319719	3.21e-23	Red_deer	uncharacterized protein
K07485	234.03	-4.03874	0.394609	3.3e-23	Red_deer	transposase
K01611	1760.62	-1.75817	0.171855	3.43e-23	Red_deer	S-adenosylmethionine decarboxylase [EC:4.1.1.50]
K07492	460.287	-11.4003	1.1153	3.74e-23	Red_deer	putative transposase
K12510	1154.51	-2.49747	0.244494	3.97e-23	Red_deer	tight adherence protein B
K14392	2549.43	-2.71933	0.268115	8.31e-23	Red_deer	sodium/pantothenate symporter
K13075	298.841	-5.36504	0.529066	8.43e-23	Red_deer	N-acyl homoserine lactone hydrolase [EC:3.1.1.81]
K07812	801.812	-3.9084	0.385869	9.45e-23	Red_deer	trimethylamine-N-oxide reductase (cytochrome c) [EC:1.7.2.3]
K15583	4758.04	-1.488	0.147179	1.14e-22	Red_deer	oligopeptide transport system ATP-binding protein
K03621	4882.07	-1.33048	0.13192	1.45e-22	Red_deer	glycerol-3-phosphate acyltransferase PlsX [EC:2.3.1.15]
K00261	1191.84	-6.21514	0.619111	2.33e-22	Red_deer	glutamate dehydrogenase (NAD(P)+) [EC:1.4.1.3]
K02387	1021.22	-3.00546	0.299561	2.45e-22	Red_deer	flagellar basal-body rod protein FlgB
K03306	2003.5	-3.15225	0.314197	2.45e-22	Red_deer	inorganic phosphate transporter, PiT family
K01996	3951.2	-2.02709	0.202579	3.16e-22	Red_deer	branched-chain amino acid transport system ATP-binding protein
K00281	3208.4	-1.32112	0.132241	3.71e-22	Red_deer	glycine dehydrogenase [EC:1.4.4.2]
K02386	341.311	-4.42975	0.443663	3.91e-22	Red_deer	flagella basal body P-ring formation protein FlgA
K06962	586.622	-3.05594	0.307084	5.42e-22	Red_deer	uncharacterized protein
K01615	2127.75	-2.85331	0.287394	6.81e-22	Red_deer	glutaconyl-CoA decarboxylase [EC:4.1.1.70]
K02420	834.046	-3.06559	0.308902	7.06e-22	Red_deer	flagellar biosynthetic protein FliQ
K06878	335.201	-4.14642	0.418942	9.19e-22	Red_deer	tRNA-binding protein
K01995	5145.47	-2.02844	0.205033	9.52e-22	Red_deer	branched-chain amino acid transport system ATP-binding protein
K06978	2137.24	-2.13588	0.216757	1.4e-21	Red_deer	uncharacterized protein
K02033	7953.91	-1.55919	0.15833	1.48e-21	Red_deer	peptide/nickel transport system permease protein
K13651	222.107	-6.27162	0.636967	1.49e-21	Red_deer	motility quorum-sensing regulator / GCU-specific mRNA interferase toxin
K03609	2825.93	-2.06198	0.209447	1.5e-21	Red_deer	septum site-determining protein MinD
K00974	4146.26	-1.80993	0.184065	1.68e-21	Red_deer	tRNA nucleotidyltransferase (CCA-adding enzyme) [EC:2.7.7.72 3.1.3.- 3.1.4.-]
K02567	608.936	-3.69597	0.376461	1.94e-21	Red_deer	periplasmic nitrate reductase NapA [EC:1.7.99.-]
K09121	3425.39	-1.82153	0.186246	2.8e-21	Red_deer	pyridinium-3,5-bisthiocarboxylic acid mononucleotide nickel chelatase [EC:4.99.1.12]
K00823	2127.5	-3.47362	0.355216	2.83e-21	Red_deer	4-aminobutyrate aminotransferase [EC:2.6.1.19]
K01174	405.938	-4.59676	0.470317	2.96e-21	Red_deer	micrococcal nuclease [EC:3.1.31.1]
K16011	225.278	-4.5528	0.466223	3.2e-21	Red_deer	mannose-1-phosphate guanylyltransferase / mannose-6-phosphate isomerase [EC:2.7.7.13 5.3.1.8]
K04771	2446.08	-2.25527	0.231074	3.36e-21	Red_deer	serine protease Do [EC:3.4.21.107]
K01706	1068.54	-4.14725	0.425342	3.68e-21	Red_deer	glucarate dehydratase [EC:4.2.1.40]
K01902	1952.87	-2.38542	0.244785	3.84e-21	Red_deer	succinyl-CoA synthetase alpha subunit [EC:6.2.1.5]
K13810	198.286	-7.24757	0.746969	5.77e-21	Red_deer	transaldolase / glucose-6-phosphate isomerase [EC:2.2.1.2 5.3.1.9]
K06972	6259.93	-1.51675	0.156813	7.71e-21	Red_deer	presequence protease [EC:3.4.24.-]
K07230	1059.55	-3.23371	0.335085	9.49e-21	Red_deer	periplasmic iron binding protein
K12992	739.356	-3.32355	0.344664	1.01e-20	Red_deer	rhamnosyltransferase [EC:2.4.1.-]
K03074	2925.86	-2.1309	0.221419	1.21e-20	Red_deer	preprotein translocase subunit SecF
K02471	2544.41	-2.29159	0.238251	1.27e-20	Red_deer	vitamin B12/bleomycin/antimicrobial peptide transport system ATP-binding/permease protein
K08314	544.829	-3.01891	0.315955	2.32e-20	Red_deer	fructose-6-phosphate aldolase 2 [EC:4.1.2.-]
K03413	1811.9	-2.21278	0.231874	2.59e-20	Red_deer	two-component system, chemotaxis family, chemotaxis protein CheY
K01999	5079.4	-2.03144	0.214687	5.59e-20	Red_deer	branched-chain amino acid transport system substrate-binding protein
K02760	407.015	-3.3436	0.356545	1.22e-19	Red_deer	PTS system, cellobiose-specific IIB component [EC:2.7.1.196 2.7.1.205]
K03833	585.637	-4.89574	0.5233	1.5e-19	Red_deer	selenocysteine-specific elongation factor
K02194	255.021	-3.394	0.364388	2.21e-19	Red_deer	heme exporter protein B
K02843	2925.92	-1.95773	0.21023	2.24e-19	Red_deer	heptosyltransferase II [EC:2.4.-.-]
K11189	1967.68	-1.44772	0.155514	2.3e-19	Red_deer	phosphocarrier protein
K02415	382.422	-3.74486	0.403268	2.83e-19	Red_deer	flagellar FliL protein
K01903	2802.85	-1.97645	0.213529	3.74e-19	Red_deer	succinyl-CoA synthetase beta subunit [EC:6.2.1.5]
K05946	2165.2	-1.74654	0.189285	4.89e-19	Red_deer	N-acetylglucosaminyldiphosphoundecaprenol N-acetyl-beta-D-mannosaminyltransferase [EC:2.4.1.187]
K01251	6953.65	-1.49158	0.161677	4.93e-19	Red_deer	adenosylhomocysteinase [EC:3.3.1.1]
K22424	151.831	-5.29001	0.574386	5.69e-19	Red_deer	glutamine kinase [EC:2.7.3.13]
K10671	416.171	-5.1893	0.564446	6.6e-19	Red_deer	glycine reductase complex component B subunit alpha and beta [EC:1.21.4.2]
K02071	3680.52	-1.64808	0.179422	7.08e-19	Red_deer	D-methionine transport system ATP-binding protein
K02666	1855.93	-2.24502	0.244907	8.36e-19	Red_deer	type IV pilus assembly protein PilQ
K09949	1559.97	-2.31969	0.25394	1.12e-18	Red_deer	uncharacterized protein
K21577	465.012	-5.13595	0.563654	1.38e-18	Red_deer	glycine/sarcosine/betaine reductase complex component C subunit beta [EC:1.21.4.2 1.21.4.3 1.21.4.4]
K10672	335.285	-5.26607	0.579542	1.73e-18	Red_deer	glycine reductase complex component B subunit gamma [EC:1.21.4.2]
K00374	233.146	-5.46853	0.605181	2.73e-18	Red_deer	nitrate reductase gamma subunit [EC:1.7.5.1 1.7.99.-]
K16899	5258.98	-1.64923	0.18298	3.35e-18	Red_deer	ATP-dependent helicase/nuclease subunit B [EC:3.1.-.- 3.6.4.12]
K03186	1188.58	-2.07624	0.230708	3.79e-18	Red_deer	flavin prenyltransferase [EC:2.5.1.129]
K11070	2810.27	-1.45251	0.161689	4.37e-18	Red_deer	spermidine/putrescine transport system permease protein
K00872	2054.98	-2.29865	0.25662	5.49e-18	Red_deer	homoserine kinase [EC:2.7.1.39]
K03179	1807.44	-1.94843	0.218185	6.99e-18	Red_deer	4-hydroxybenzoate polyprenyltransferase [EC:2.5.1.39]
K02502	3138.09	-1.39509	0.156619	8.55e-18	Red_deer	ATP phosphoribosyltransferase regulatory subunit
K00832	1743	-1.83894	0.206683	9.33e-18	Red_deer	aromatic-amino-acid transaminase [EC:2.6.1.57]
K07276	300.213	-5.5557	0.625877	1.12e-17	Red_deer	uncharacterized protein
K06958	3171.5	-1.60564	0.181084	1.22e-17	Red_deer	RNase adapter protein RapZ
K02460	173.273	-10.1626	1.15267	1.9e-17	Red_deer	general secretion pathway protein K
K11358	3501.18	-1.53327	0.174543	2.53e-17	Red_deer	aspartate aminotransferase [EC:2.6.1.1]
K02803	923.097	-2.89069	0.329649	2.88e-17	Red_deer	PTS system, N-acetylglucosamine-specific IIB component [EC:2.7.1.193]
K02804	923.097	-2.89069	0.329649	2.88e-17	Red_deer	PTS system, N-acetylglucosamine-specific IIC component
K04767	1207.58	-2.31233	0.263726	2.89e-17	Red_deer	acetoin utilization protein AcuB
K16371	653.609	-3.31339	0.379403	3.92e-17	Red_deer	D-tagatose-1,6-bisphosphate aldolase subunit GatZ/KbaZ
K03706	2161.31	-1.94253	0.222493	3.99e-17	Red_deer	transcriptional pleiotropic repressor
K13292	2799.42	-1.80666	0.207764	5.38e-17	Red_deer	phosphatidylglycerol---prolipoprotein diacylglyceryl transferase [EC:2.5.1.145]
K04042	3999.32	-1.55826	0.180164	8.05e-17	Red_deer	bifunctional UDP-N-acetylglucosamine pyrophosphorylase / Glucosamine-1-phosphate N-acetyltransferase [EC:2.7.7.23 2.3.1.157]
K02456	525.3	-3.08448	0.356784	8.3e-17	Red_deer	general secretion pathway protein G
K01055	183.304	-5.82786	0.674678	8.81e-17	Red_deer	3-oxoadipate enol-lactonase [EC:3.1.1.24]
K03079	533.744	-3.36741	0.390453	9.85e-17	Red_deer	L-ribulose-5-phosphate 3-epimerase [EC:5.1.3.22]
K02171	259.757	-3.85517	0.447498	1.07e-16	Red_deer	BlaI family transcriptional regulator, penicillinase repressor
K05936	1914.53	-1.93021	0.224246	1.13e-16	Red_deer	precorrin-4/cobalt-precorrin-4 C11-methyltransferase [EC:2.1.1.133 2.1.1.271]
K06442	2691.75	-1.26626	0.147246	1.21e-16	Red_deer	23S rRNA (cytidine1920-2'-O)/16S rRNA (cytidine1409-2'-O)-methyltransferase [EC:2.1.1.226 2.1.1.227]
K04562	1515	-2.112	0.246053	1.39e-16	Red_deer	flagellar biosynthesis protein FlhG
K00989	1281.77	-2.28304	0.266511	1.59e-16	Red_deer	ribonuclease PH [EC:2.7.7.56]
K02407	1661.64	-2.71337	0.317777	2.02e-16	Red_deer	flagellar hook-associated protein 2
K02389	357.01	-2.8988	0.34259	3.89e-16	Red_deer	flagellar basal-body rod modification protein FlgD
K17213	272.72	-3.50494	0.414606	4.14e-16	Red_deer	inositol transport system substrate-binding protein
K07494	595.648	-2.80545	0.332023	4.27e-16	Red_deer	putative transposase
K02409	1982.78	-2.84778	0.337142	4.36e-16	Red_deer	flagellar M-ring protein FliF
K05799	661.15	-2.20139	0.261315	5.27e-16	Red_deer	GntR family transcriptional regulator, transcriptional repressor for pyruvate dehydrogenase complex
K05822	213.091	-4.95526	0.589157	5.89e-16	Red_deer	tetrahydrodipicolinate N-acetyltransferase [EC:2.3.1.89]
K21071	9092.2	-1.08489	0.129703	8.65e-16	Red_deer	ATP-dependent phosphofructokinase / diphosphate-dependent phosphofructokinase [EC:2.7.1.11 2.7.1.90]
K21576	313.299	-5.10486	0.610883	9.22e-16	Red_deer	glycine/sarcosine/betaine reductase complex component C subunit alpha [EC:1.21.4.2 1.21.4.3 1.21.4.4]
K02768	4869.53	-1.40519	0.168228	9.48e-16	Red_deer	PTS system, fructose-specific IIA component [EC:2.7.1.202]
K00963	3801.74	-1.37734	0.165749	1.35e-15	Red_deer	UTP--glucose-1-phosphate uridylyltransferase [EC:2.7.7.9]
K11928	6150.68	-1.21583	0.146839	1.72e-15	Red_deer	sodium/proline symporter
K11689	93.4066	-9.64025	1.16492	1.78e-15	Red_deer	C4-dicarboxylate transporter, DctQ subunit
K12950	560.404	-2.37773	0.287519	1.86e-15	Red_deer	manganese/zinc-transporting P-type ATPase C [EC:3.6.3.-]
K02793	702.127	-2.27984	0.277296	2.76e-15	Red_deer	PTS system, mannose-specific IIA component [EC:2.7.1.191]
K06416	567.953	-2.51304	0.306641	3.42e-15	Red_deer	stage V sporulation protein S
K03408	1128.1	-2.4382	0.298913	4.68e-15	Red_deer	purine-binding chemotaxis protein CheW
K12137	1308.24	-2.20947	0.271786	5.85e-15	Red_deer	hydrogenase-4 component B [EC:1.-.-.-]
K14534	401.698	-2.94699	0.362616	5.95e-15	Red_deer	4-hydroxybutyryl-CoA dehydratase / vinylacetyl-CoA-Delta-isomerase [EC:4.2.1.120 5.3.3.3]
K03278	94.074	-9.41939	1.16108	6.68e-15	Red_deer	UDP-D-galactose:(glucosyl)LPS alpha-1,3-D-galactosyltransferase [EC:2.4.1.44]
K07272	403.071	-4.62867	0.572107	7.98e-15	Red_deer	rhamnosyltransferase [EC:2.4.1.-]
K09667	678.471	-3.70053	0.457897	8.54e-15	Red_deer	protein O-GlcNAc transferase [EC:2.4.1.255]
K22432	110.944	-4.39156	0.54462	9.87e-15	Red_deer	caffeyl-CoA reductase-Etf complex subunit CarE [EC:1.3.1.108]
K10540	1592.41	-1.87943	0.233806	1.2e-14	Red_deer	methyl-galactoside transport system substrate-binding protein
K13530	80.8029	-9.78817	1.21759	1.2e-14	Red_deer	AraC family transcriptional regulator, regulatory protein of adaptative response / methylphosphotriester-DNA alkyltransferase methyltransferase [EC:2.1.1.-]
K02035	9877.68	-1.33731	0.166609	1.31e-14	Red_deer	peptide/nickel transport system substrate-binding protein
K06609	692.043	-8.88018	1.10697	1.35e-14	Red_deer	MFS transporter, SP family, major inositol transporter
K02283	3806.72	-1.54081	0.192214	1.41e-14	Red_deer	pilus assembly protein CpaF
K16789	789.203	-2.10898	0.263421	1.53e-14	Red_deer	thiamine transporter
K17686	6133	-1.40748	0.175915	1.59e-14	Red_deer	Cu+-exporting ATPase [EC:3.6.3.54]
K08483	7427.67	-1.21745	0.152195	1.61e-14	Red_deer	phosphotransferase system, enzyme I, PtsI [EC:2.7.3.9]
K07455	241.661	-4.05732	0.508037	1.78e-14	Red_deer	recombination protein RecT
K02372	2509.96	-1.41343	0.177127	1.87e-14	Red_deer	3-hydroxyacyl-[acyl-carrier-protein] dehydratase [EC:4.2.1.59]
K06606	396.665	-11.9403	1.49672	1.9e-14	Red_deer	2-keto-myo-inositol isomerase [EC:5.3.99.11]
K06909	375.489	-3.49972	0.439544	2.15e-14	Red_deer	phage terminase large subunit
K07493	983.539	-12.541	1.57527	2.16e-14	Red_deer	putative transposase
K00004	113.132	-8.80971	1.1076	2.28e-14	Red_deer	(R,R)-butanediol dehydrogenase / meso-butanediol dehydrogenase / diacetyl reductase [EC:1.1.1.4 1.1.1.- 1.1.1.303]
K10800	118.538	-9.51484	1.19678	2.34e-14	Red_deer	single-strand selective monofunctional uracil DNA glycosylase [EC:3.2.2.-]
K03476	955.662	-2.70162	0.340492	2.65e-14	Red_deer	L-ascorbate 6-phosphate lactonase [EC:3.1.1.-]
K03394	1639.1	-1.47293	0.18601	2.98e-14	Red_deer	precorrin-2/cobalt-factor-2 C20-methyltransferase [EC:2.1.1.130 2.1.1.151]
K16898	6671.25	-1.39852	0.176605	2.98e-14	Red_deer	ATP-dependent helicase/nuclease subunit A [EC:3.1.-.- 3.6.4.12]
K01968	757.71	-2.78621	0.351994	3.05e-14	Red_deer	3-methylcrotonyl-CoA carboxylase alpha subunit [EC:6.4.1.4]
K09692	1384.81	-1.78206	0.225497	3.34e-14	Red_deer	teichoic acid transport system permease protein
K13598	94.4335	-7.52662	0.952922	3.45e-14	Red_deer	two-component system, NtrC family, nitrogen regulation sensor histidine kinase NtrY [EC:2.7.13.3]
K06408	233.458	-4.29907	0.544495	3.53e-14	Red_deer	stage V sporulation protein AF
K03481	331.369	-2.54811	0.323501	4.08e-14	Red_deer	RpiR family transcriptional regulator, glv operon transcriptional regulator
K00016	3258.71	-1.66814	0.212108	4.48e-14	Red_deer	L-lactate dehydrogenase [EC:1.1.1.27]
K11071	3441.24	-1.09877	0.139769	4.58e-14	Red_deer	spermidine/putrescine transport system permease protein
K06208	413.226	-3.0925	0.394175	5.19e-14	Red_deer	chorismate mutase [EC:5.4.99.5]
K04061	210.801	-2.91412	0.371625	5.34e-14	Red_deer	flagellar biosynthesis protein
K05879	1027.35	-2.55372	0.325679	5.34e-14	Red_deer	phosphoenolpyruvate---glycerone phosphotransferase subunit DhaL [EC:2.7.1.121]
K01834	2704.5	-1.26053	0.161069	6.01e-14	Red_deer	2,3-bisphosphoglycerate-dependent phosphoglycerate mutase [EC:5.4.2.11]
K01708	691.787	-3.29777	0.422	6.56e-14	Red_deer	galactarate dehydratase [EC:4.2.1.42]
K15780	231.773	-2.65983	0.340524	6.71e-14	Red_deer	bifunctional protein TilS/HprT [EC:6.3.4.19 2.4.2.8]
K10559	335.238	-4.19015	0.536519	6.75e-14	Red_deer	rhamnose transport system substrate-binding protein
K02279	143.708	-6.22306	0.79854	7.7e-14	Red_deer	pilus assembly protein CpaB
K01821	447.02	-2.94438	0.378235	8.21e-14	Red_deer	4-oxalocrotonate tautomerase [EC:5.3.2.6]
K15580	4539.03	-1.54382	0.198456	8.54e-14	Red_deer	oligopeptide transport system substrate-binding protein
K03699	2931.67	-1.35469	0.174405	9.31e-14	Red_deer	putative hemolysin
K02434	7357.38	-1.2322	0.158859	1.01e-13	Red_deer	aspartyl-tRNA(Asn)/glutamyl-tRNA(Gln) amidotransferase subunit B [EC:6.3.5.6 6.3.5.7]
K09769	1855.88	-1.87868	0.24257	1.1e-13	Red_deer	uncharacterized protein
K01997	5898.73	-1.62861	0.210374	1.13e-13	Red_deer	branched-chain amino acid transport system permease protein
K04652	3041.02	-1.20842	0.156404	1.27e-13	Red_deer	hydrogenase nickel incorporation protein HypB
K03091	4281.75	-1.31943	0.171601	1.69e-13	Red_deer	RNA polymerase sporulation-specific sigma factor
K09118	72.4428	-9.60328	1.24928	1.71e-13	Red_deer	uncharacterized protein
K07080	3501.49	-1.57018	0.204309	1.73e-13	Red_deer	uncharacterized protein
K02558	2164.02	-1.14848	0.150543	2.65e-13	Red_deer	UDP-N-acetylmuramate: L-alanyl-gamma-D-glutamyl-meso-diaminopimelate ligase [EC:6.3.2.45]
K02238	6258.12	-1.40688	0.184433	2.66e-13	Red_deer	competence protein ComEC
K12343	1487.72	-1.43618	0.188958	3.28e-13	Red_deer	3-oxo-5-alpha-steroid 4-dehydrogenase 1 [EC:1.3.1.22]
K01012	5356.03	-0.933084	0.122981	3.62e-13	Red_deer	biotin synthase [EC:2.8.1.6]
K00763	7758.82	-1.04113	0.137315	3.76e-13	Red_deer	nicotinate phosphoribosyltransferase [EC:6.3.4.21]
K06898	3043.37	-1.40077	0.18598	5.46e-13	Red_deer	pyridinium-3,5-biscarboxylic acid mononucleotide synthase [EC:2.5.1.143]
K06296	183.685	-8.95439	1.19053	5.9e-13	Red_deer	spore germination protein KB
K01759	1744.58	-1.54229	0.205263	6.24e-13	Red_deer	lactoylglutathione lyase [EC:4.4.1.5]
K02452	90.335	-9.6983	1.29113	6.33e-13	Red_deer	general secretion pathway protein C
K02048	1285.06	-2.27315	0.302904	6.64e-13	Red_deer	sulfate transport system substrate-binding protein
K09770	620.524	-2.3468	0.31292	6.87e-13	Red_deer	uncharacterized protein
K09963	1182.06	-2.3621	0.315984	8.23e-13	Red_deer	uncharacterized protein
K02939	2919.24	-1.06754	0.143147	9.37e-13	Red_deer	large subunit ribosomal protein L9
K07571	1087.55	-2.04923	0.274948	9.67e-13	Red_deer	S1 RNA binding domain protein
K00737	310.989	-4.4166	0.594736	1.18e-12	Red_deer	beta-1,4-mannosyl-glycoprotein beta-1,4-N-acetylglucosaminyltransferase [EC:2.4.1.144]
K13012	483.464	-1.75517	0.236577	1.24e-12	Red_deer	O-antigen biosynthesis protein WbqP
K00355	287.892	-2.42391	0.327234	1.35e-12	Red_deer	NAD(P)H dehydrogenase (quinone) [EC:1.6.5.2]
K03820	714.925	-2.79518	0.378966	1.68e-12	Red_deer	apolipoprotein N-acyltransferase [EC:2.3.1.269]
K03300	64.8116	-9.42586	1.2791	1.76e-12	Red_deer	citrate-Mg2+:H+ or citrate-Ca2+:H+ symporter, CitMHS family
K12960	4325.8	-1.47441	0.200334	1.88e-12	Red_deer	5-methylthioadenosine/S-adenosylhomocysteine deaminase [EC:3.5.4.31 3.5.4.28]
K03274	2126.72	-1.81406	0.246514	1.89e-12	Red_deer	ADP-L-glycero-D-manno-heptose 6-epimerase [EC:5.1.3.20]
K06042	1718.09	-1.59204	0.216396	1.91e-12	Red_deer	precorrin-8X/cobalt-precorrin-8 methylmutase [EC:5.4.99.61 5.4.99.60]
K04094	4371.47	-1.33048	0.181189	2.12e-12	Red_deer	methylenetetrahydrofolate--tRNA-(uracil-5-)-methyltransferase [EC:2.1.1.74]
K02809	4945.15	-1.54719	0.210756	2.14e-12	Red_deer	PTS system, sucrose-specific IIB component [EC:2.7.1.211]
K02810	4945.15	-1.54719	0.210756	2.14e-12	Red_deer	PTS system, sucrose-specific IIC component
K00980	1533.46	-1.67008	0.22756	2.17e-12	Red_deer	glycerol-3-phosphate cytidylyltransferase [EC:2.7.7.39]
K01998	4257.17	-1.49892	0.204832	2.53e-12	Red_deer	branched-chain amino acid transport system permease protein
K02761	1658.9	-2.3961	0.327602	2.6e-12	Red_deer	PTS system, cellobiose-specific IIC component
K00140	474.989	-1.83287	0.251177	2.94e-12	Red_deer	malonate-semialdehyde dehydrogenase (acetylating) / methylmalonate-semialdehyde dehydrogenase [EC:1.2.1.18 1.2.1.27]
K06973	1885.32	-1.16827	0.1606	3.47e-12	Red_deer	uncharacterized protein
K02458	73.041	-8.99052	1.23895	3.94e-12	Red_deer	general secretion pathway protein I
K07313	1641.63	-1.5704	0.21642	3.94e-12	Red_deer	serine/threonine protein phosphatase 1 [EC:3.1.3.16]
K02821	315.029	-3.6068	0.498829	4.75e-12	Red_deer	PTS system, ascorbate-specific IIA component [EC:2.7.1.194]
K18285	895.948	-2.15938	0.298927	4.98e-12	Red_deer	aminodeoxyfutalosine synthase [EC:2.5.1.120]
K03098	225.311	-3.10594	0.430911	5.57e-12	Red_deer	apolipoprotein D and lipocalin family protein
K16248	846.199	-1.8961	0.264447	7.3e-12	Red_deer	probable glucitol transport protein GutA
K02769	4797.54	-1.41489	0.197496	7.6e-12	Red_deer	PTS system, fructose-specific IIB component [EC:2.7.1.202]
K00852	1566.6	-1.69875	0.237287	7.87e-12	Red_deer	ribokinase [EC:2.7.1.15]
K00335	3322.25	-0.999983	0.13976	8.09e-12	Red_deer	NADH-quinone oxidoreductase subunit F [EC:1.6.5.3]
K18672	2474	-1.50191	0.211313	1.13e-11	Red_deer	diadenylate cyclase [EC:2.7.7.85]
K06200	2755.06	-1.3939	0.196752	1.32e-11	Red_deer	carbon starvation protein
K03205	6324.73	-1.27865	0.180599	1.36e-11	Red_deer	type IV secretion system protein VirD4
K01597	425.271	-2.78968	0.39472	1.49e-11	Red_deer	diphosphomevalonate decarboxylase [EC:4.1.1.33]
K01571	7725.7	-1.21891	0.172551	1.52e-11	Red_deer	oxaloacetate decarboxylase, alpha subunit [EC:4.1.1.3]
K03399	916.711	-1.95028	0.276602	1.66e-11	Red_deer	cobalt-precorrin-7 (C5)-methyltransferase [EC:2.1.1.289]
K04088	396.969	-3.3846	0.480654	1.77e-11	Red_deer	membrane protease subunit HflK [EC:3.4.-.-]
K02411	122.884	-3.42664	0.487127	1.86e-11	Red_deer	flagellar assembly protein FliH
K03475	1469.74	-2.60872	0.371593	2.04e-11	Red_deer	PTS system, ascorbate-specific IIC component
K05878	1712	-2.57499	0.366774	2.04e-11	Red_deer	phosphoenolpyruvate---glycerone phosphotransferase subunit DhaK [EC:2.7.1.121]
K03525	4786.77	-1.00629	0.143602	2.24e-11	Red_deer	type III pantothenate kinase [EC:2.7.1.33]
K00003	5041.19	-1.08809	0.15534	2.28e-11	Red_deer	homoserine dehydrogenase [EC:1.1.1.3]
K03218	3160	-1.04934	0.150119	2.52e-11	Red_deer	23S rRNA (guanosine2251-2'-O)-methyltransferase [EC:2.1.1.185]
K03273	527.219	-1.84788	0.264505	2.59e-11	Red_deer	D-glycero-D-manno-heptose 1,7-bisphosphate phosphatase [EC:3.1.3.82 3.1.3.83]
K02334	1375.83	-1.68246	0.241331	2.86e-11	Red_deer	DNA polymerase bacteriophage-type [EC:2.7.7.7]
K01910	599.383	-2.91501	0.418513	2.99e-11	Red_deer	[citrate (pro-3S)-lyase] ligase [EC:6.2.1.22]
K11214	193.844	-7.30831	1.05057	3.17e-11	Red_deer	sedoheptulokinase [EC:2.7.1.14]
K01426	602.928	-3.03164	0.436879	3.57e-11	Red_deer	amidase [EC:3.5.1.4]
K03652	648.988	-2.38868	0.344458	3.68e-11	Red_deer	DNA-3-methyladenine glycosylase [EC:3.2.2.21]
K21990	254.41	-4.00897	0.579645	4.19e-11	Red_deer	formate-nitrite transporter family protein
K00819	257.066	-2.86121	0.413793	4.23e-11	Red_deer	ornithine--oxo-acid transaminase [EC:2.6.1.13]
K06306	159.06	-7.95241	1.15303	4.74e-11	Red_deer	spore germination protein
K02770	4806.06	-1.41489	0.205195	4.78e-11	Red_deer	PTS system, fructose-specific IIC component
K00015	781.163	-2.34021	0.340063	5.23e-11	Red_deer	glyoxylate reductase [EC:1.1.1.26]
K02217	1717.02	-1.21883	0.177174	5.3e-11	Red_deer	ferritin [EC:1.16.3.2]
K03594	1216.99	-1.40204	0.204782	6.61e-11	Red_deer	bacterioferritin [EC:1.16.3.1]
K10546	2277.13	-1.42201	0.20769	6.61e-11	Red_deer	putative multiple sugar transport system substrate-binding protein
K01969	649.896	-2.82034	0.412502	7.04e-11	Red_deer	3-methylcrotonyl-CoA carboxylase beta subunit [EC:6.4.1.4]
K10441	5760.91	-1.63239	0.238988	7.35e-11	Red_deer	ribose transport system ATP-binding protein [EC:3.6.3.17]
K10562	651.977	-2.73123	0.399899	7.37e-11	Red_deer	rhamnose transport system ATP-binding protein [EC:3.6.3.17]
K00054	564.67	-2.5207	0.369426	7.7e-11	Red_deer	hydroxymethylglutaryl-CoA reductase [EC:1.1.1.88]
K02121	1612.28	-1.1094	0.162614	7.73e-11	Red_deer	V/A-type H+/Na+-transporting ATPase subunit E
K03491	342.415	-3.36187	0.493071	7.94e-11	Red_deer	lichenan operon transcriptional antiterminator
K05995	538.525	-1.95947	0.287436	7.97e-11	Red_deer	dipeptidase E [EC:3.4.13.21]
K12574	10686.3	-0.91846	0.134724	7.97e-11	Red_deer	ribonuclease J [EC:3.1.-.-]
K01515	2090.32	-1.13321	0.16706	1e-10	Red_deer	ADP-ribose pyrophosphatase [EC:3.6.1.13]
K07793	3819.66	-2.06753	0.306286	1.25e-10	Red_deer	putative tricarboxylic transport membrane protein
K21757	54.9915	-8.99963	1.33638	1.39e-10	Red_deer	LysR family transcriptional regulator, benzoate and cis,cis-muconate-responsive activator of ben and cat genes
K00113	1852.12	-2.31988	0.34467	1.42e-10	Red_deer	glycerol-3-phosphate dehydrogenase subunit C [EC:1.1.5.3]
K05571	92.344	-4.69771	0.701423	1.78e-10	Red_deer	multicomponent Na+:H+ antiporter subunit G
K03523	1634.97	-1.1163	0.166704	1.79e-10	Red_deer	biotin transport system substrate-specific component
K18786	91.7802	-3.98833	0.595739	1.8e-10	Red_deer	cellobionic acid phosphorylase [EC:2.4.1.321]
K11072	6650.84	-0.828253	0.123758	1.83e-10	Red_deer	spermidine/putrescine transport system ATP-binding protein [EC:3.6.3.31]
K11069	4788.08	-0.909317	0.135942	1.87e-10	Red_deer	spermidine/putrescine transport system substrate-binding protein
K00373	149.199	-5.17956	0.775072	1.95e-10	Red_deer	nitrate reductase molybdenum cofactor assembly chaperone NarJ/NarW
K02455	192.641	-3.44421	0.515504	1.96e-10	Red_deer	general secretion pathway protein F
K05934	1902.76	-1.31558	0.197035	2.01e-10	Red_deer	precorrin-3B C17-methyltransferase [EC:2.1.1.131]
K13052	375.562	-2.67224	0.400352	2.04e-10	Red_deer	cell division protein DivIC
K17733	146.189	-4.76875	0.71601	2.24e-10	Red_deer	peptidoglycan LD-endopeptidase CwlK [EC:3.4.-.-]
K00772	1358.84	-1.47103	0.221729	2.65e-10	Red_deer	5'-methylthioadenosine phosphorylase [EC:2.4.2.28]
K07489	54.0736	-9.21119	1.39219	2.98e-10	Red_deer	transposase
K00965	3622.52	-1.06528	0.161075	3.03e-10	Red_deer	UDPglucose--hexose-1-phosphate uridylyltransferase [EC:2.7.7.12]
K04517	3289.26	-0.94101	0.142294	3.04e-10	Red_deer	prephenate dehydrogenase [EC:1.3.1.12]
K06906	103.596	-7.64344	1.15801	3.29e-10	Red_deer	uncharacterized protein
K01480	1527.08	-1.26461	0.191624	3.31e-10	Red_deer	agmatinase [EC:3.5.3.11]
K00336	4256.92	-1.17346	0.178055	3.51e-10	Red_deer	NADH-quinone oxidoreductase subunit G [EC:1.6.5.3]
K03742	2608.99	-1.14453	0.17372	3.56e-10	Red_deer	nicotinamide-nucleotide amidase [EC:3.5.1.42]
K16153	2160.16	-2.27339	0.347068	4.56e-10	Red_deer	glycogen phosphorylase/synthase [EC:2.4.1.1 2.4.1.11]
K16915	58.9094	-8.61579	1.31547	4.57e-10	Red_deer	nickel transport protein
K03789	1289.3	-1.45637	0.222406	4.6e-10	Red_deer	[ribosomal protein S18]-alanine N-acetyltransferase [EC:2.3.1.266]
K21578	324.358	-8.42328	1.28643	4.61e-10	Red_deer	betaine reductase complex component B subunit alpha [EC:1.21.4.4]
K03980	2006.56	-1.43676	0.219459	4.63e-10	Red_deer	putative peptidoglycan lipid II flippase
K04769	497.444	-1.88029	0.287435	4.79e-10	Red_deer	AbrB family transcriptional regulator, stage V sporulation protein T
K06381	1727.5	-1.57088	0.240167	4.8e-10	Red_deer	stage II sporulation protein D
K04651	1252.03	-1.30507	0.200117	5.43e-10	Red_deer	hydrogenase nickel incorporation protein HypA/HybF
K02433	6549.7	-0.937812	0.143824	5.46e-10	Red_deer	aspartyl-tRNA(Asn)/glutamyl-tRNA(Gln) amidotransferase subunit A [EC:6.3.5.6 6.3.5.7]
K03337	550.103	-2.49748	0.383112	5.51e-10	Red_deer	5-deoxy-glucuronate isomerase [EC:5.3.1.30]
K01034	1014.6	-1.56518	0.240152	5.55e-10	Red_deer	acetate CoA/acetoacetate CoA-transferase alpha subunit [EC:2.8.3.8 2.8.3.9]
K10556	81.7375	-4.61945	0.709247	5.7e-10	Red_deer	AI-2 transport system permease protein
K02072	2472.15	-1.22009	0.188176	6.87e-10	Red_deer	D-methionine transport system permease protein
K00091	422.377	-1.99722	0.308532	7.34e-10	Red_deer	dihydroflavonol-4-reductase [EC:1.1.1.219]
K09000	87.9803	-6.97964	1.08042	7.98e-10	Red_deer	CRISPR-associated protein Cmr4
K01449	460.443	-2.27296	0.35193	8.05e-10	Red_deer	N-acetylmuramoyl-L-alanine amidase [EC:3.5.1.28]
K02822	337.982	-2.46359	0.382309	8.83e-10	Red_deer	PTS system, ascorbate-specific IIB component [EC:2.7.1.194]
K02575	693.223	-5.35645	0.832476	9.38e-10	Red_deer	MFS transporter, NNP family, nitrate/nitrite transporter
K00294	1120.37	-1.75237	0.272474	9.55e-10	Red_deer	1-pyrroline-5-carboxylate dehydrogenase [EC:1.2.1.88]
K07652	405.191	-3.16864	0.493497	1.02e-09	Red_deer	two-component system, OmpR family, sensor histidine kinase VicK [EC:2.7.13.3]
K02959	1714.54	-1.1185	0.174345	1.05e-09	Red_deer	small subunit ribosomal protein S16
K15527	520.818	-2.68715	0.418788	1.05e-09	Red_deer	cysteate synthase [EC:2.5.1.76]
K17202	144.013	-5.88448	0.917623	1.07e-09	Red_deer	erythritol transport system substrate-binding protein
K02414	57.4029	-5.60747	0.875222	1.11e-09	Red_deer	flagellar hook-length control protein FliK
K13599	58.6692	-7.29492	1.13893	1.12e-09	Red_deer	two-component system, NtrC family, nitrogen regulation response regulator NtrX
K13941	43.8071	-8.86124	1.38371	1.13e-09	Red_deer	2-amino-4-hydroxy-6-hydroxymethyldihydropteridine diphosphokinase / dihydropteroate synthase [EC:2.7.6.3 2.5.1.15]
K03769	273.174	-3.3023	0.517173	1.26e-09	Red_deer	peptidyl-prolyl cis-trans isomerase C [EC:5.2.1.8]
K11782	451.044	-2.06224	0.323147	1.29e-09	Red_deer	chorismate dehydratase [EC:4.2.1.151]
K11891	138.676	-5.57485	0.874251	1.33e-09	Red_deer	type VI secretion system protein ImpL
K07030	6200.8	-0.883696	0.13861	1.34e-09	Red_deer	uncharacterized protein
K15552	84.4042	-4.9128	0.770836	1.35e-09	Red_deer	taurine transport system permease protein
K15551	83.6598	-5.36837	0.843228	1.41e-09	Red_deer	taurine transport system substrate-binding protein
K03928	830.12	-1.87616	0.295459	1.56e-09	Red_deer	carboxylesterase [EC:3.1.1.1]
K07053	3445.57	-1.15811	0.182405	1.57e-09	Red_deer	3',5'-nucleoside bisphosphate phosphatase [EC:3.1.3.97]
K04655	2498.04	-1.06549	0.16806	1.66e-09	Red_deer	hydrogenase expression/formation protein HypE
K00573	327.893	-2.50483	0.395989	1.81e-09	Red_deer	protein-L-isoaspartate(D-aspartate) O-methyltransferase [EC:2.1.1.77]
K06871	10197.7	-0.704701	0.111606	1.93e-09	Red_deer	uncharacterized protein
K21579	302.782	-9.62573	1.52477	1.94e-09	Red_deer	betaine reductase complex component B subunit beta [EC:1.21.4.4]
K00975	10636.1	-0.895355	0.141948	2e-09	Red_deer	glucose-1-phosphate adenylyltransferase [EC:2.7.7.27]
K03335	1067	-2.38043	0.377744	2.07e-09	Red_deer	inosose dehydratase [EC:4.2.1.44]
K03821	68.6306	-8.08442	1.28498	2.21e-09	Red_deer	polyhydroxyalkanoate synthase subunit PhaC [EC:2.3.1.-]
K04653	518.019	-1.9166	0.305183	2.37e-09	Red_deer	hydrogenase expression/formation protein HypC
K00001	1258.45	-2.2561	0.35932	2.39e-09	Red_deer	alcohol dehydrogenase [EC:1.1.1.1]
K00882	2839.58	-1.0737	0.17123	2.52e-09	Red_deer	1-phosphofructokinase [EC:2.7.1.56]
K10440	4671.16	-1.67462	0.268669	3.17e-09	Red_deer	ribose transport system permease protein
K13019	601.223	-2.21741	0.355907	3.22e-09	Red_deer	UDP-GlcNAc3NAcA epimerase [EC:5.1.3.23]
K00632	408.941	-6.56003	1.05355	3.28e-09	Red_deer	acetyl-CoA acyltransferase [EC:2.3.1.16]
K10560	365.511	-3.14751	0.505464	3.28e-09	Red_deer	rhamnose transport system permease protein
K10236	37.4739	-8.67903	1.39852	3.73e-09	Red_deer	trehalose/maltose transport system substrate-binding protein
K03558	302.787	-2.72175	0.439124	3.91e-09	Red_deer	membrane protein required for colicin V production
K04032	101.556	-3.68778	0.596098	4.2e-09	Red_deer	ethanolamine utilization cobalamin adenosyltransferase [EC:2.5.1.17]
K21379	123.453	-4.1267	0.67061	5.13e-09	Red_deer	dTDP-4-amino-4,6-dideoxy-D-glucose acyltransferase [EC:2.3.1.209]
K00612	156.862	-3.64734	0.595422	6.08e-09	Red_deer	carbamoyltransferase [EC:2.1.3.-]
K21449	337.527	-3.24704	0.530145	6.1e-09	Red_deer	trimeric autotransporter adhesin
K08302	450.056	-2.69077	0.440143	6.54e-09	Red_deer	tagatose 1,6-diphosphate aldolase GatY/KbaY [EC:4.1.2.40]
K00219	150.487	-5.50774	0.902499	6.97e-09	Red_deer	2,4-dienoyl-CoA reductase (NADPH2) [EC:1.3.1.34]
K22278	392.949	-2.32831	0.382011	7.3e-09	Red_deer	peptidoglycan-N-acetylglucosamine deacetylase [EC:3.5.1.104]
K03431	7659.5	-0.846731	0.139464	8.4e-09	Red_deer	phosphoglucosamine mutase [EC:5.4.2.10]
K10561	320.216	-3.25672	0.536422	8.4e-09	Red_deer	rhamnose transport system permease protein
K01583	34.9525	-8.57651	1.41584	9.09e-09	Red_deer	arginine decarboxylase [EC:4.1.1.19]
K07584	436.149	-1.72688	0.285296	9.34e-09	Red_deer	uncharacterized protein
K00371	562.031	-4.9848	0.824788	9.86e-09	Red_deer	nitrate reductase / nitrite oxidoreductase, beta subunit [EC:1.7.5.1 1.7.99.-]
K00370	1733.88	-5.02833	0.833973	1.07e-08	Red_deer	nitrate reductase / nitrite oxidoreductase, alpha subunit [EC:1.7.5.1 1.7.99.-]
K07736	1156.5	-1.44147	0.239436	1.13e-08	Red_deer	CarD family transcriptional regulator
K00298	33.5737	-8.51123	1.41694	1.22e-08	Red_deer	N5-(carboxyethyl)ornithine synthase [EC:1.5.1.24]
K13766	302.133	-2.74062	0.456743	1.27e-08	Red_deer	methylglutaconyl-CoA hydratase [EC:4.2.1.18]
K01678	2044.49	-0.91864	0.153165	1.28e-08	Red_deer	fumarate hydratase subunit beta [EC:4.2.1.2]
K02045	1013.28	-1.84147	0.307563	1.37e-08	Red_deer	sulfate transport system ATP-binding protein [EC:3.6.3.25]
K02120	3100.17	-0.824202	0.137827	1.42e-08	Red_deer	V/A-type H+/Na+-transporting ATPase subunit D
K00074	3089.32	-1.04111	0.174214	1.45e-08	Red_deer	3-hydroxybutyryl-CoA dehydrogenase [EC:1.1.1.157]
K03709	665.962	-2.10415	0.352155	1.46e-08	Red_deer	DtxR family transcriptional regulator, Mn-dependent transcriptional regulator
K07501	216.568	-2.67853	0.448538	1.49e-08	Red_deer	3'-5' exonuclease
K03834	71.1701	-6.07542	1.01985	1.62e-08	Red_deer	tyrosine-specific transport protein
K10439	4508.2	-1.60112	0.268769	1.62e-08	Red_deer	ribose transport system substrate-binding protein
K22227	93.3189	-6.71154	1.1284	1.71e-08	Red_deer	heme synthase
K06960	1079.85	-1.15365	0.194549	1.9e-08	Red_deer	uncharacterized protein
K11614	337.305	-10.3801	1.7513	1.93e-08	Red_deer	two-component system, CitB family, sensor histidine kinase MalK [EC:2.7.13.3]
K15314	37.0368	-17.0368	2.8747	1.93e-08	Red_deer	enediyne polyketide synthase
K01361	65.267	-4.90414	0.8277	1.94e-08	Red_deer	lactocepin [EC:3.4.21.96]
K03708	876.464	-1.3911	0.237094	2.72e-08	Red_deer	transcriptional regulator of stress and heat shock response
K05569	273.091	-1.87254	0.319176	2.73e-08	Red_deer	multicomponent Na+:H+ antiporter subunit E
K04656	4160.64	-0.957938	0.16334	2.76e-08	Red_deer	hydrogenase maturation protein HypF
K03271	2175.62	-1.10004	0.187656	2.79e-08	Red_deer	D-sedoheptulose 7-phosphate isomerase [EC:5.3.1.28]
K00841	132.123	-4.24682	0.728299	3.35e-08	Red_deer	aminotransferase [EC:2.6.1.-]
K07496	7823.98	-1.45878	0.250271	3.39e-08	Red_deer	putative transposase
K02123	7603.98	-0.671471	0.115312	3.5e-08	Red_deer	V/A-type H+/Na+-transporting ATPase subunit I
K02028	11969.6	-0.899084	0.15471	3.74e-08	Red_deer	polar amino acid transport system ATP-binding protein [EC:3.6.3.21]
K02573	94.9277	-3.29083	0.567459	4e-08	Red_deer	ferredoxin-type protein NapG
K09001	1089.75	-1.53812	0.265544	4.15e-08	Red_deer	anhydro-N-acetylmuramic acid kinase [EC:2.7.1.170]
K19076	94.8187	-6.19412	1.06989	4.22e-08	Red_deer	CRISPR-associated protein Cmr2
K10670	127.512	-3.87718	0.670913	4.48e-08	Red_deer	glycine/sarcosine/betaine reductase complex component A [EC:1.21.4.2 1.21.4.3 1.21.4.4]
K06320	88.9993	-3.60859	0.624625	4.52e-08	Red_deer	spore maturation protein CgeB
K03486	418.099	-2.14138	0.370737	4.54e-08	Red_deer	GntR family transcriptional regulator, trehalose operon transcriptional repressor
K02440	1712.19	-1.63652	0.283538	4.64e-08	Red_deer	glycerol uptake facilitator protein
K02058	1346.24	-1.76803	0.306464	4.69e-08	Red_deer	simple sugar transport system substrate-binding protein
K03301	129.761	-4.41485	0.766008	4.83e-08	Red_deer	ATP:ADP antiporter, AAA family
K08591	1845.92	-0.942302	0.163487	4.83e-08	Red_deer	glycerol-3-phosphate acyltransferase PlsY [EC:2.3.1.15]
K05985	966.811	-1.56364	0.271543	4.98e-08	Red_deer	ribonuclease M5 [EC:3.1.26.8]
K17735	42.6986	-8.5565	1.48712	5.11e-08	Red_deer	carnitine 3-dehydrogenase [EC:1.1.1.108]
K03762	111.676	-4.84127	0.842095	5.24e-08	Red_deer	MFS transporter, MHS family, proline/betaine transporter
K00244	2910.23	-1.1292	0.198043	6.85e-08	Red_deer	fumarate reductase flavoprotein subunit [EC:1.3.5.4]
K13953	180.38	-2.47872	0.43545	7.23e-08	Red_deer	alcohol dehydrogenase, propanol-preferring [EC:1.1.1.1]
K02189	1732.69	-1.30709	0.230386	8.04e-08	Red_deer	cobalt-precorrin 5A hydrolase [EC:3.7.1.12]
K11529	978.841	-1.62146	0.286102	8.3e-08	Red_deer	glycerate 2-kinase [EC:2.7.1.165]
K00010	1928.16	-2.80363	0.498312	1.04e-07	Red_deer	myo-inositol 2-dehydrogenase / D-chiro-inositol 1-dehydrogenase [EC:1.1.1.18 1.1.1.369]
K01713	2544.45	-1.46846	0.261228	1.07e-07	Red_deer	cyclohexadienyl dehydratase [EC:4.2.1.51 4.2.1.91]
K00428	238.922	-2.53179	0.450936	1.11e-07	Red_deer	cytochrome c peroxidase [EC:1.11.1.5]
K01693	2379.54	-0.953923	0.170238	1.18e-07	Red_deer	imidazoleglycerol-phosphate dehydratase [EC:4.2.1.19]
K06923	3522.46	-0.962494	0.171773	1.18e-07	Red_deer	uncharacterized protein
K16323	458.946	-1.93238	0.345151	1.21e-07	Red_deer	purine nucleoside transport protein
K02808	3062.15	-1.10152	0.196797	1.22e-07	Red_deer	PTS system, sucrose-specific IIA component [EC:2.7.1.211]
K09705	264.714	-2.83852	0.507405	1.24e-07	Red_deer	uncharacterized protein
K01255	1128.82	-1.73805	0.311794	1.38e-07	Red_deer	leucyl aminopeptidase [EC:3.4.11.1]
K16209	1049.48	-1.82793	0.329417	1.58e-07	Red_deer	lactose/raffinose/galactose permease
K06317	165.235	-2.93841	0.531856	1.8e-07	Red_deer	inhibitor of the pro-sigma K processing machinery
K17073	113.717	-3.6705	0.664417	1.81e-07	Red_deer	putative lysine transport system substrate-binding protein
K02492	2478.97	-1.00342	0.181721	1.83e-07	Red_deer	glutamyl-tRNA reductase [EC:1.2.1.70]
K00065	219.19	-2.88461	0.522601	1.85e-07	Red_deer	2-dehydro-3-deoxy-D-gluconate 5-dehydrogenase [EC:1.1.1.127]
K04488	2586.75	-0.873901	0.158314	1.85e-07	Red_deer	nitrogen fixation protein NifU and related proteins
K02759	306.302	-2.37643	0.431108	1.92e-07	Red_deer	PTS system, cellobiose-specific IIA component [EC:2.7.1.196 2.7.1.205]
K13525	3667.2	-1.08665	0.197639	2.07e-07	Red_deer	transitional endoplasmic reticulum ATPase
K02280	679.198	-3.89995	0.709943	2.12e-07	Red_deer	pilus assembly protein CpaC
K09127	42.5449	-8.47684	1.54512	2.21e-07	Red_deer	CRISPR-associated protein Cmr3
K03500	3304.1	-0.908198	0.165649	2.25e-07	Red_deer	16S rRNA (cytosine967-C5)-methyltransferase [EC:2.1.1.176]
K07138	12182.5	-0.817542	0.149164	2.27e-07	Red_deer	uncharacterized protein
K01524	3150.39	-1.08307	0.198061	2.43e-07	Red_deer	exopolyphosphatase / guanosine-5'-triphosphate,3'-diphosphate pyrophosphatase [EC:3.6.1.11 3.6.1.40]
K00943	2501.46	-0.811968	0.148612	2.49e-07	Red_deer	dTMP kinase [EC:2.7.4.9]
K07755	142.739	-2.93961	0.538265	2.52e-07	Red_deer	arsenite methyltransferase [EC:2.1.1.137]
K06605	649.387	-4.11703	0.755031	2.64e-07	Red_deer	myo-inositol catabolism protein IolH
K03075	1323.56	-0.930544	0.170816	2.71e-07	Red_deer	preprotein translocase subunit SecG
K08092	152.271	-3.52625	0.647862	2.77e-07	Red_deer	3-dehydro-L-gulonate 2-dehydrogenase [EC:1.1.1.130]
K02669	5049.18	-1.01008	0.185661	2.8e-07	Red_deer	twitching motility protein PilT
K06334	877.725	-1.40951	0.259392	2.9e-07	Red_deer	spore coat protein JC
K02371	3339.79	-1.26244	0.233003	3.15e-07	Red_deer	enoyl-[acyl-carrier protein] reductase II [EC:1.3.1.9]
K00027	7984.22	-0.824326	0.152376	3.29e-07	Red_deer	malate dehydrogenase (oxaloacetate-decarboxylating) [EC:1.1.1.38]
K19167	160.274	-2.18163	0.403781	3.42e-07	Red_deer	protein AbiQ
K02018	1319.35	-1.09224	0.202276	3.47e-07	Red_deer	molybdate transport system permease protein
K06346	2146.44	-0.94291	0.17485	3.6e-07	Red_deer	spoIIIJ-associated protein
K01754	4379.38	-1.02048	0.189476	3.74e-07	Red_deer	threonine dehydratase [EC:4.3.1.19]
K05973	34.232	-6.53858	1.21443	3.77e-07	Red_deer	poly(3-hydroxybutyrate) depolymerase [EC:3.1.1.75]
K02031	4657.29	-0.873663	0.16237	3.83e-07	Red_deer	peptide/nickel transport system ATP-binding protein
K00111	4237.86	-1.17476	0.218943	4.15e-07	Red_deer	glycerol-3-phosphate dehydrogenase [EC:1.1.5.3]
K11615	172.659	-9.26489	1.72694	4.16e-07	Red_deer	two-component system, CitB family, response regulator MalR
K03976	2486.02	-0.787372	0.146774	4.17e-07	Red_deer	Cys-tRNA(Pro)/Cys-tRNA(Cys) deacylase [EC:3.1.1.-]
K21600	906.656	-1.11322	0.207622	4.22e-07	Red_deer	CsoR family transcriptional regulator, copper-sensing transcriptional repressor
K02435	1163.46	-1.2512	0.233534	4.31e-07	Red_deer	aspartyl-tRNA(Asn)/glutamyl-tRNA(Gln) amidotransferase subunit C [EC:6.3.5.6 6.3.5.7]
K01749	1765.88	-1.02912	0.192355	4.49e-07	Red_deer	hydroxymethylbilane synthase [EC:2.5.1.61]
K16881	129.783	-4.77148	0.893212	4.69e-07	Red_deer	mannose-1-phosphate guanylyltransferase / phosphomannomutase [EC:2.7.7.13 5.4.2.8]
K07112	539.912	-2.39447	0.449618	5.1e-07	Red_deer	uncharacterized protein
K01029	23.7922	-7.9909	1.50109	5.15e-07	Red_deer	3-oxoacid CoA-transferase subunit B [EC:2.8.3.5]
K14540	2856.42	-0.999672	0.188044	5.34e-07	Red_deer	ribosome biogenesis GTPase A
K16961	52.5887	-7.90679	1.49324	5.97e-07	Red_deer	putative amino-acid transport system substrate-binding protein
K01575	2252.55	-1.00632	0.19016	6.07e-07	Red_deer	acetolactate decarboxylase [EC:4.1.1.5]
K00880	143.984	-3.101	0.586289	6.15e-07	Red_deer	L-xylulokinase [EC:2.7.1.53]
K03386	181.913	-2.31215	0.439299	7.03e-07	Red_deer	peroxiredoxin (alkyl hydroperoxide reductase subunit C) [EC:1.11.1.15]
K16785	3818.41	-0.831891	0.158156	7.15e-07	Red_deer	energy-coupling factor transport system permease protein
K16014	257.619	-3.23618	0.615366	7.18e-07	Red_deer	ATP-binding cassette, subfamily C, bacterial CydCD
K03093	228.158	-2.5659	0.488965	7.6e-07	Red_deer	RNA polymerase sigma factor
K05881	233.672	-2.61058	0.498777	8.16e-07	Red_deer	phosphoenolpyruvate---glycerone phosphotransferase subunit DhaM [EC:2.7.1.121]
K10011	107.543	-4.88203	0.933171	8.25e-07	Red_deer	UDP-4-amino-4-deoxy-L-arabinose formyltransferase / UDP-glucuronic acid dehydrogenase (UDP-4-keto-hexauronic acid decarboxylating) [EC:2.1.2.13 1.1.1.305]
K22405	396.551	-2.21802	0.425865	9.34e-07	Red_deer	NADH oxidase (H2O-forming) [EC:1.6.3.4]
K18910	32.7209	-7.66282	1.47207	9.47e-07	Red_deer	D-psicose/D-tagatose/L-ribulose 3-epimerase [EC:5.1.3.30 5.1.3.31]
K09992	31.4404	-7.12236	1.36854	9.52e-07	Red_deer	uncharacterized protein
K15342	2745.36	-1.07561	0.207827	1.1e-06	Red_deer	CRISP-associated protein Cas1
K16962	44.119	-7.70991	1.48996	1.11e-06	Red_deer	putative amino-acid transport system permease protein
K00797	2281.13	-1.12132	0.217305	1.19e-06	Red_deer	spermidine synthase [EC:2.5.1.16]
K18814	327.811	-2.36928	0.459676	1.23e-06	Red_deer	putative inorganic carbon (hco3(-)) transporter
K14731	640.692	-1.6199	0.314407	1.24e-06	Red_deer	epsilon-lactone hydrolase [EC:3.1.1.83]
K01400	48.701	-7.35681	1.43477	1.4e-06	Red_deer	bacillolysin [EC:3.4.24.28]
K12278	41.5519	-6.86586	1.3442	1.55e-06	Red_deer	MSHA biogenesis protein MshG
K00023	21.4217	-7.80799	1.53014	1.59e-06	Red_deer	acetoacetyl-CoA reductase [EC:1.1.1.36]
K09816	2847.56	-0.786241	0.154092	1.59e-06	Red_deer	zinc transport system permease protein
K22226	93.5936	-3.25279	0.638339	1.65e-06	Red_deer	Fe-coproporphyrin III synthase
K04654	2559.91	-0.913262	0.179373	1.68e-06	Red_deer	hydrogenase expression/formation protein HypD
K07387	420.077	-1.81246	0.355999	1.68e-06	Red_deer	putative metalloprotease [EC:3.4.24.-]
K07403	726.773	-1.53186	0.300924	1.69e-06	Red_deer	membrane-bound serine protease (ClpP class)
K10551	92.5646	-3.75662	0.738223	1.7e-06	Red_deer	D-allose transport system ATP-binding protein [EC:3.6.3.17]
K09800	3896.65	-1.16006	0.228052	1.71e-06	Red_deer	translocation and assembly module TamB
K21467	92.9138	-6.16509	1.21279	1.74e-06	Red_deer	penicillin-binding protein 3
K01975	815.326	-1.08543	0.214078	1.86e-06	Red_deer	RNA 2',3'-cyclic 3'-phosphodiesterase [EC:3.1.4.58]
K09793	216.076	-1.93853	0.383691	2.04e-06	Red_deer	uncharacterized protein
K01689	14420	-0.595233	0.117963	2.11e-06	Red_deer	enolase [EC:4.2.1.11]
K00611	8230.5	-0.702049	0.139298	2.17e-06	Red_deer	ornithine carbamoyltransferase [EC:2.1.3.3]
K21397	152.797	-3.50916	0.69635	2.17e-06	Red_deer	ABC transport system ATP-binding/permease protein
K01035	972.174	-1.35335	0.268835	2.23e-06	Red_deer	acetate CoA/acetoacetate CoA-transferase beta subunit [EC:2.8.3.8 2.8.3.9]
K06402	56.4661	-4.44786	0.883531	2.23e-06	Red_deer	stage IV sporulation protein FB [EC:3.4.24.-]
K17204	627.739	-2.00521	0.39988	2.46e-06	Red_deer	erythritol transport system ATP-binding protein
K08963	2296.24	-0.825271	0.164846	2.57e-06	Red_deer	methylthioribose-1-phosphate isomerase [EC:5.3.1.23]
K06904	74.8979	-6.5154	1.30553	2.77e-06	Red_deer	uncharacterized protein
K15778	1690.52	-1.28992	0.258536	2.79e-06	Red_deer	phosphomannomutase / phosphoglucomutase [EC:5.4.2.8 5.4.2.2]
K03048	102.43	-2.369	0.475834	2.94e-06	Red_deer	DNA-directed RNA polymerase subunit delta
K00124	140.676	-2.44392	0.492704	3.22e-06	Red_deer	formate dehydrogenase iron-sulfur subunit
K06192	61.5789	-4.14348	0.836159	3.3e-06	Red_deer	paraquat-inducible protein B
K04487	6144.87	-0.667311	0.134695	3.32e-06	Red_deer	cysteine desulfurase [EC:2.8.1.7]
K10549	35.4205	-5.69625	1.15052	3.37e-06	Red_deer	D-allose transport system substrate-binding protein
K07166	1462.68	-1.10209	0.223512	3.72e-06	Red_deer	ACT domain-containing protein
K07461	222.419	-2.24433	0.455507	3.79e-06	Red_deer	putative endonuclease
K11785	35.695	-4.59239	0.933706	3.95e-06	Red_deer	1,4-dihydroxy-6-naphthoate synthase [EC:1.14.-.-]
K13963	1298.23	-1.22029	0.248481	4.1e-06	Red_deer	serpin B
K16710	90.3109	-3.81496	0.777451	4.18e-06	Red_deer	colanic acid/amylovoran biosynthesis protein
K06608	108.406	-2.31944	0.474145	4.5e-06	Red_deer	DeoR family transcriptional regulator, myo-inositol catabolism operon repressor
K17214	149.108	-3.37191	0.69002	4.62e-06	Red_deer	inositol transport system permease protein
K13922	302.939	-1.63662	0.335782	4.91e-06	Red_deer	propionaldehyde dehydrogenase [EC:1.2.1.87]
K19221	1160.73	-1.13906	0.234389	5.27e-06	Red_deer	cob(I)alamin adenosyltransferase [EC:2.5.1.17]
K01443	2833.86	-0.833237	0.171994	5.67e-06	Red_deer	N-acetylglucosamine-6-phosphate deacetylase [EC:3.5.1.25]
K01698	3337.23	-1.05141	0.217744	6.13e-06	Red_deer	porphobilinogen synthase [EC:4.2.1.24]
K11751	3372.63	-1.20007	0.248583	6.15e-06	Red_deer	5'-nucleotidase / UDP-sugar diphosphatase [EC:3.1.3.5 3.6.1.45]
K18011	345.622	-1.67618	0.347349	6.2e-06	Red_deer	beta-lysine 5,6-aminomutase beta subunit [EC:5.4.3.3]
K03312	3186.51	-0.818094	0.169927	6.55e-06	Red_deer	glutamate:Na+ symporter, ESS family
K09931	50.4986	-4.05939	0.843885	6.67e-06	Red_deer	uncharacterized protein
K10794	49.632	-7.16434	1.4928	7.04e-06	Red_deer	D-proline reductase (dithiol) PrdB [EC:1.21.4.1]
K01646	310.349	-2.27	0.473896	7.35e-06	Red_deer	citrate lyase subunit gamma (acyl carrier protein)
K01560	351.206	-1.82153	0.380341	7.38e-06	Red_deer	2-haloacid dehalogenase [EC:3.8.1.2]
K11720	6660.88	-0.80381	0.168374	7.9e-06	Red_deer	lipopolysaccharide export system permease protein
K18303	398.553	-1.59298	0.333666	7.9e-06	Red_deer	multidrug efflux pump
K01926	1650.93	-0.956359	0.200627	8.16e-06	Red_deer	redox-sensing transcriptional repressor
K02598	41.5068	-4.27193	0.898206	8.6e-06	Red_deer	nitrite transporter
K10237	34.7068	-4.79884	1.01211	9.22e-06	Red_deer	trehalose/maltose transport system permease protein
K10793	160.005	-3.3576	0.709597	9.61e-06	Red_deer	D-proline reductase (dithiol) PrdA [EC:1.21.4.1]
K01337	85.5221	-3.87401	0.820941	1.02e-05	Red_deer	lysyl endopeptidase [EC:3.4.21.50]
K09157	7438.82	-0.749178	0.158836	1.03e-05	Red_deer	uncharacterized protein
K02653	3087.82	-1.20195	0.256098	1.15e-05	Red_deer	type IV pilus assembly protein PilC
K06919	1144.04	-0.89814	0.191982	1.23e-05	Red_deer	putative DNA primase/helicase
K01077	2193.69	-0.981212	0.210147	1.28e-05	Red_deer	alkaline phosphatase [EC:3.1.3.1]
K03571	471.572	-1.22496	0.263109	1.36e-05	Red_deer	rod shape-determining protein MreD
K01085	3482.31	-0.804839	0.173307	1.44e-05	Red_deer	glucose-1-phosphatase [EC:3.1.3.10]
K15270	21.4366	-7.87617	1.69838	1.48e-05	Red_deer	S-adenosylmethionine uptake transporter
K02790	336.743	-2.09727	0.453794	1.59e-05	Red_deer	PTS system, maltose/glucose-specific IIB component [EC:2.7.1.199 2.7.1.208]
K02791	336.743	-2.09727	0.453794	1.59e-05	Red_deer	PTS system, maltose/glucose-specific IIC component
K21469	205.942	-2.30394	0.498512	1.59e-05	Red_deer	serine-type D-Ala-D-Ala carboxypeptidase [EC:3.4.16.4]
K09812	5507.02	-0.772885	0.167271	1.6e-05	Red_deer	cell division transport system ATP-binding protein
K02107	23.2272	-7.46418	1.61638	1.61e-05	Red_deer	V/A-type H+/Na+-transporting ATPase subunit G/H
K13018	574.65	-1.17802	0.255029	1.61e-05	Red_deer	UDP-2-acetamido-3-amino-2,3-dideoxy-glucuronate N-acetyltransferase [EC:2.3.1.201]
K07258	2475.19	-1.15323	0.250017	1.65e-05	Red_deer	serine-type D-Ala-D-Ala carboxypeptidase (penicillin-binding protein 5/6) [EC:3.4.16.4]
K00899	32.3581	-6.01638	1.30599	1.7e-05	Red_deer	5-methylthioribose kinase [EC:2.7.1.100]
K01607	2204.19	-0.731883	0.15901	1.73e-05	Red_deer	4-carboxymuconolactone decarboxylase [EC:4.1.1.44]
K01082	551.775	-1.7321	0.376881	1.78e-05	Red_deer	3'(2'), 5'-bisphosphate nucleotidase [EC:3.1.3.7]
K18139	181.74	-3.02031	0.658206	1.84e-05	Red_deer	outer membrane protein, multidrug efflux system
K02119	1853.29	-0.840034	0.183336	1.89e-05	Red_deer	V/A-type H+/Na+-transporting ATPase subunit C
K02237	712.182	-1.22566	0.267447	1.89e-05	Red_deer	competence protein ComEA
K07576	3932.52	-0.59577	0.130066	1.9e-05	Red_deer	metallo-beta-lactamase family protein
K03429	1318.68	-1.06178	0.231968	1.93e-05	Red_deer	processive 1,2-diacylglycerol beta-glucosyltransferase [EC:2.4.1.315]
K09989	360.869	-1.54856	0.338316	1.93e-05	Red_deer	uncharacterized protein
K19142	35.0634	-7.52723	1.64536	1.95e-05	Red_deer	CRISPR-associated protein Cmr6
K16554	49.6893	-6.49966	1.42189	1.98e-05	Red_deer	polysaccharide biosynthesis transport protein
K05341	2891.77	-1.03374	0.226276	2e-05	Red_deer	amylosucrase [EC:2.4.1.4]
K08999	574.343	-1.33405	0.292608	2.09e-05	Red_deer	uncharacterized protein
K00633	455.149	-1.24746	0.273749	2.11e-05	Red_deer	galactoside O-acetyltransferase [EC:2.3.1.18]
K05919	840.012	-1.29882	0.285208	2.13e-05	Red_deer	superoxide reductase [EC:1.15.1.2]
K01839	1984.59	-0.85502	0.188253	2.25e-05	Red_deer	phosphopentomutase [EC:5.4.2.7]
K01803	7737.55	-0.47155	0.103933	2.3e-05	Red_deer	triosephosphate isomerase (TIM) [EC:5.3.1.1]
K07012	1099.78	-1.31904	0.290747	2.3e-05	Red_deer	CRISPR-associated endonuclease/helicase Cas3 [EC:3.1.-.- 3.6.4.-]
K04844	345.514	-1.78612	0.393979	2.33e-05	Red_deer	hypothetical glycosyl hydrolase [EC:3.2.1.-]
K10550	67.5309	-3.94571	0.870613	2.35e-05	Red_deer	D-allose transport system permease protein
K02967	5634.42	-0.664229	0.146883	2.45e-05	Red_deer	small subunit ribosomal protein S2
K00970	2998.85	-0.908536	0.201089	2.5e-05	Red_deer	poly(A) polymerase [EC:2.7.7.19]
K06400	982.3	-0.960268	0.214356	2.96e-05	Red_deer	site-specific DNA recombinase
K03336	966.408	-1.43049	0.320352	3.15e-05	Red_deer	3D-(3,5/4)-trihydroxycyclohexane-1,2-dione acylhydrolase (decyclizing) [EC:3.7.1.22]
K01745	4215.23	-0.81539	0.182722	3.19e-05	Red_deer	histidine ammonia-lyase [EC:4.3.1.3]
K02019	612.227	-1.16541	0.263077	3.69e-05	Red_deer	molybdate transport system regulatory protein
K09691	5082.15	-0.66278	0.150128	3.94e-05	Red_deer	lipopolysaccharide transport system ATP-binding protein
K03918	25.9778	-6.87748	1.56084	4.09e-05	Red_deer	L-lysine 6-transaminase [EC:2.6.1.36]
K00728	561.342	-1.67664	0.380711	4.13e-05	Red_deer	dolichyl-phosphate-mannose-protein mannosyltransferase [EC:2.4.1.109]
K02073	2708.02	-1.02384	0.233031	4.33e-05	Red_deer	D-methionine transport system substrate-binding protein
K01060	408.484	-1.98698	0.452788	4.42e-05	Red_deer	cephalosporin-C deacetylase [EC:3.1.1.41]
K17203	395.426	-2.03549	0.464173	4.47e-05	Red_deer	erythritol transport system permease protein
K10796	36.1759	-7.16745	1.63572	4.53e-05	Red_deer	D-proline reductase (dithiol)-stabilizing protein PrdE
K20428	16.8575	-7.51202	1.7165	4.64e-05	Red_deer	dTDP-4-amino-4,6-dideoxy-D-glucose transaminase [EC:2.6.1.33]
K09817	2549.15	-0.927925	0.212077	4.66e-05	Red_deer	zinc transport system ATP-binding protein [EC:3.6.3.-]
K15539	32.819	-5.20593	1.19016	4.68e-05	Red_deer	cytoskeleton protein RodZ
K07132	40.9121	-7.01653	1.60564	4.77e-05	Red_deer	ATP-dependent target DNA activator [EC:3.6.1.3]
K06156	66.8902	-3.22806	0.738919	4.79e-05	Red_deer	Gnt-I system low-affinity gluconate transporter
K05595	804.432	-0.899926	0.20614	4.85e-05	Red_deer	multiple antibiotic resistance protein
K03465	2800.7	-1.23329	0.282973	5e-05	Red_deer	thymidylate synthase (FAD) [EC:2.1.1.148]
K13016	2284.27	-0.836814	0.192092	5.04e-05	Red_deer	UDP-N-acetyl-2-amino-2-deoxyglucuronate dehydrogenase [EC:1.1.1.335]
K02032	3202.94	-0.844782	0.194031	5.09e-05	Red_deer	peptide/nickel transport system ATP-binding protein
K02122	535.78	-1.00395	0.230678	5.13e-05	Red_deer	V/A-type H+/Na+-transporting ATPase subunit F
K12978	44.3614	-3.58376	0.82377	5.16e-05	Red_deer	lipid A 4'-phosphatase [EC:3.1.3.-]
K01392	78.0262	-3.19064	0.734314	5.28e-05	Red_deer	thimet oligopeptidase [EC:3.4.24.15]
K05966	663.985	-1.44776	0.333842	5.47e-05	Red_deer	triphosphoribosyl-dephospho-CoA synthase [EC:2.4.2.52]
K04044	86.063	-4.8903	1.13099	5.78e-05	Red_deer	molecular chaperone HscA
K02124	2550.08	-0.579091	0.134303	6.08e-05	Red_deer	V/A-type H+/Na+-transporting ATPase subunit K
K07741	232.705	-2.06098	0.477998	6.08e-05	Red_deer	anti-repressor protein
K04070	2000.71	-0.880974	0.205164	6.58e-05	Red_deer	putative pyruvate formate lyase activating enzyme [EC:1.97.1.4]
K02777	150.771	-1.64094	0.383172	6.89e-05	Red_deer	PTS system, sugar-specific IIA component [EC:2.7.1.-]
K00226	218.978	-2.32417	0.543523	7.07e-05	Red_deer	dihydroorotate dehydrogenase (fumarate) [EC:1.3.98.1]
K01241	675.293	-1.37351	0.321156	7.07e-05	Red_deer	AMP nucleosidase [EC:3.2.2.4]
K06438	389.091	-1.793	0.420922	7.59e-05	Red_deer	similar to stage IV sporulation protein
K08282	932.066	-1.33676	0.313953	7.65e-05	Red_deer	non-specific serine/threonine protein kinase [EC:2.7.11.1]
K08309	1146.13	-1.42131	0.334202	7.8e-05	Red_deer	soluble lytic murein transglycosylase [EC:4.2.2.-]
K18827	29.176	-8.06385	1.8984	7.97e-05	Red_deer	O-antigen chain-terminating methyltransferase [EC:2.1.1.- 2.1.1.294 2.7.1.181]
K03625	2622.19	-0.864767	0.204736	8.81e-05	Red_deer	N utilization substance protein B
K16963	62.468	-3.9284	0.930098	8.81e-05	Red_deer	putative amino-acid transport system ATP-binding protein [EC:3.6.3.-]
K03317	618.108	-1.82221	0.431519	8.84e-05	Red_deer	concentrative nucleoside transporter, CNT family
K10238	43.0113	-3.74952	0.891013	9.41e-05	Red_deer	trehalose/maltose transport system permease protein
K02879	2597.78	-0.604689	0.143876	9.61e-05	Red_deer	large subunit ribosomal protein L17
K06915	2266.64	-0.866384	0.20673	0.000101016	Red_deer	uncharacterized protein
K01633	886.844	-0.999591	0.238728	0.000102613	Red_deer	7,8-dihydroneopterin aldolase/epimerase/oxygenase [EC:4.1.2.25 5.1.99.8 1.13.11.81]
K18012	1362.65	-1.00298	0.239587	0.000102927	Red_deer	L-erythro-3,5-diaminohexanoate dehydrogenase [EC:1.4.1.11]
K02517	5818.01	-0.909277	0.217255	0.000103279	Red_deer	Kdo2-lipid IVA lauroyltransferase [EC:2.3.1.241]
K12132	5686.12	-0.762109	0.182226	0.000104604	Red_deer	eukaryotic-like serine/threonine-protein kinase [EC:2.7.11.1]
K07699	1254.43	-0.946057	0.226404	0.000106094	Red_deer	two-component system, response regulator, stage 0 sporulation protein A
K01095	268.981	-1.45585	0.34924	0.000110574	Red_deer	phosphatidylglycerophosphatase A [EC:3.1.3.27]
K18475	1739.88	-1.27167	0.305318	0.000112217	Red_deer	lysine-N-methylase [EC:2.1.1.-]
K02046	638.955	-1.4252	0.342445	0.000113733	Red_deer	sulfate transport system permease protein
K01192	2450.19	-1.02308	0.245843	0.000113798	Red_deer	beta-mannosidase [EC:3.2.1.25]
K12541	89.9888	-4.99862	1.20409	0.000118568	Red_deer	ATP-binding cassette, subfamily C, bacterial LapB
K06297	175.877	-2.29168	0.552723	0.000121195	Red_deer	spore germination protein KC
K18014	524.41	-1.03326	0.249867	0.000126903	Red_deer	3-aminobutyryl-CoA ammonia-lyase [EC:4.3.1.14]
K10541	1360.81	-1.26693	0.307468	0.000135053	Red_deer	methyl-galactoside transport system permease protein
K02020	735.223	-1.1563	0.281013	0.000138243	Red_deer	molybdate transport system substrate-binding protein
K06283	129.723	-2.02897	0.4945	0.000144945	Red_deer	putative DeoR family transcriptional regulator, stage III sporulation protein D
K00135	195.449	-8.79973	2.14769	0.000148365	Red_deer	succinate-semialdehyde dehydrogenase / glutarate-semialdehyde dehydrogenase [EC:1.2.1.16 1.2.1.79 1.2.1.20]
K19170	229.108	-1.85206	0.453128	0.000154547	Red_deer	DNA sulfur modification protein DndC
K11753	4717.65	-0.707753	0.173306	0.000156728	Red_deer	riboflavin kinase / FMN adenylyltransferase [EC:2.7.1.26 2.7.7.2]
K07126	41.3208	-4.05735	0.996989	0.000166206	Red_deer	uncharacterized protein
K06975	302.17	-1.36295	0.336845	0.000183097	Red_deer	uncharacterized protein
K21672	202.715	-1.59098	0.393471	0.00018499	Red_deer	2,4-diaminopentanoate dehydrogenase [EC:1.4.1.12 1.4.1.26]
K00248	1479.02	-0.889148	0.220446	0.00019292	Red_deer	butyryl-CoA dehydrogenase [EC:1.3.8.1]
K02431	215.536	-1.88477	0.46798	0.000197538	Red_deer	L-fucose mutarotase [EC:5.1.3.29]
K18640	232.444	-1.49246	0.3707	0.00019855	Red_deer	plasmid segregation protein ParM
K19285	92.3855	-2.31569	0.575623	0.000201056	Red_deer	FMN reductase (NADPH) [EC:1.5.1.38]
K14088	135.404	-1.71421	0.426863	0.000206704	Red_deer	ech hydrogenase subunit C
K00691	421.435	-1.95935	0.488412	0.000209886	Red_deer	maltose phosphorylase [EC:2.4.1.8]
K07789	57.7252	-4.22055	1.0559	0.000222667	Red_deer	multidrug efflux pump
K03704	818.255	-1.12699	0.282232	0.000226093	Red_deer	cold shock protein (beta-ribbon, CspA family)
K13276	24.8351	-5.67367	1.42129	0.000227079	Red_deer	bacillopeptidase F [EC:3.4.21.-]
K00878	1507.42	-0.899524	0.225715	0.000233002	Red_deer	hydroxyethylthiazole kinase [EC:2.7.1.50]
K02017	1110.47	-1.15431	0.289915	0.000236434	Red_deer	molybdate transport system ATP-binding protein [EC:3.6.3.29]
K19123	71.3617	-2.67803	0.673229	0.000239736	Red_deer	CRISPR system Cascade subunit CasA
K00100	1527.3	-0.885467	0.222957	0.000245903	Red_deer	butanol dehydrogenase [EC:1.1.1.-]
K02056	10284	-0.653893	0.164771	0.000248586	Red_deer	simple sugar transport system ATP-binding protein [EC:3.6.3.17]
K04758	1248.43	-0.646162	0.163098	0.000255266	Red_deer	ferrous iron transport protein A
K13010	138.827	-3.25469	0.821498	0.000255266	Red_deer	perosamine synthetase [EC:2.6.1.102]
K07746	234.196	-1.60914	0.406744	0.000260973	Red_deer	antitoxin ParD1/3/4
K07319	104.024	-2.72538	0.690143	0.000268023	Red_deer	adenine-specific DNA-methyltransferase [EC:2.1.1.72]
K22905	22.1707	-6.52449	1.65438	0.000273326	Red_deer	omega-hydroxy-beta-dihydromenaquinone-9 sulfotransferase [EC:2.8.2.-]
K01679	2354.37	-0.738333	0.187559	0.000280784	Red_deer	fumarate hydratase, class II [EC:4.2.1.2]
K15669	115.61	-2.04213	0.518914	0.000281922	Red_deer	D-glycero-alpha-D-manno-heptose 1-phosphate guanylyltransferase [EC:2.7.7.71]
K20900	21.9209	-7.17931	1.83027	0.000296684	Red_deer	D-threitol dehydrogenase (NAD+) [EC:1.1.1.403]
K21416	54.7328	-5.34222	1.36345	0.000301676	Red_deer	acetoin:2,6-dichlorophenolindophenol oxidoreductase subunit alpha [EC:1.1.1.-]
K19714	26.5086	-5.45427	1.39534	0.000313181	Red_deer	3-deoxy-alpha-D-manno-octulosonate 8-oxidase [EC:1.1.3.48]
K02191	423.109	-1.24129	0.318719	0.000331753	Red_deer	cobalt-precorrin-6B (C15)-methyltransferase [EC:2.1.1.196]
K15662	113.302	-2.10653	0.540961	0.000332015	Red_deer	iturin family lipopeptide synthetase B
K09987	108.975	-2.82742	0.727824	0.00034416	Red_deer	uncharacterized protein
K21417	63.7399	-5.1987	1.33838	0.000344512	Red_deer	acetoin:2,6-dichlorophenolindophenol oxidoreductase subunit beta [EC:1.1.1.-]
K19092	301.17	-1.2308	0.317229	0.000350349	Red_deer	toxin ParE1/3/4
K02106	1363.6	-1.08495	0.280857	0.000373399	Red_deer	short-chain fatty acids transporter
K19124	85.7507	-2.07337	0.537173	0.000378089	Red_deer	CRISPR system Cascade subunit CasC
K16012	168.136	-1.94487	0.505132	0.000392564	Red_deer	ATP-binding cassette, subfamily C, bacterial CydC
K05808	5258.23	-0.597259	0.155386	0.000402181	Red_deer	putative sigma-54 modulation protein
K07794	80.9931	-2.36767	0.616925	0.000411591	Red_deer	putative tricarboxylic transport membrane protein
K11537	3087.52	-0.683978	0.178765	0.000431378	Red_deer	MFS transporter, NHS family, xanthosine permease
K07246	538.658	-1.10737	0.290664	0.00045949	Red_deer	tartrate dehydrogenase/decarboxylase / D-malate dehydrogenase [EC:1.1.1.93 4.1.1.73 1.1.1.83]
K20528	21.7251	-5.94274	1.56399	0.000477472	Red_deer	type IV secretion system protein TrbC
K00997	511.434	-1.06714	0.280879	0.000477598	Red_deer	holo-[acyl-carrier protein] synthase [EC:2.7.8.7]
K18829	83.165	-2.07525	0.546997	0.000487702	Red_deer	antitoxin VapB
K02012	5064.91	-1.09301	0.288537	0.000498441	Red_deer	iron(III) transport system substrate-binding protein
K03071	104.292	-2.31131	0.610447	0.000501804	Red_deer	preprotein translocase subunit SecB
K00958	50.3196	-2.74523	0.725771	0.000509065	Red_deer	sulfate adenylyltransferase [EC:2.7.7.4]
K05895	947.837	-1.14234	0.302454	0.000520226	Red_deer	precorrin-6A/cobalt-precorrin-6A reductase [EC:1.3.1.54 1.3.1.106]
K04087	606.721	-1.18809	0.315291	0.000536269	Red_deer	membrane protease subunit HflC [EC:3.4.-.-]
K19172	254.26	-2.03078	0.538925	0.000536269	Red_deer	DNA sulfur modification protein DndE
K07018	72.4999	-3.04717	0.809953	0.000547364	Red_deer	uncharacterized protein
K00620	4197.28	-0.567936	0.151033	0.000550929	Red_deer	glutamate N-acetyltransferase / amino-acid N-acetyltransferase [EC:2.3.1.35 2.3.1.1]
K10542	2618.04	-0.829544	0.220696	0.000553983	Red_deer	methyl-galactoside transport system ATP-binding protein [EC:3.6.3.17]
K17992	683.46	-0.849208	0.226088	0.000559098	Red_deer	NADP-reducing hydrogenase subunit HndB [EC:1.12.1.3]
K01494	689.615	-1.06494	0.283931	0.000570839	Red_deer	dCTP deaminase [EC:3.5.4.13]
K05823	19.7198	-6.56684	1.75158	0.000574091	Red_deer	N-acetyldiaminopimelate deacetylase [EC:3.5.1.47]
K01884	63.4565	-2.42213	0.652411	0.000658928	Red_deer	cysteinyl-tRNA synthetase, unknown class [EC:6.1.1.16]
K09772	848.424	-1.0614	0.286136	0.000665509	Red_deer	cell division inhibitor SepF
K06880	202.234	-2.4827	0.670512	0.0006824	Red_deer	erythromycin esterase [EC:3.1.1.-]
K03801	14.6999	-6.15292	1.6645	0.000697586	Red_deer	lipoyl(octanoyl) transferase [EC:2.3.1.181]
K19789	111.373	-4.1503	1.13166	0.000777965	Red_deer	DNA repair protein RadD
K03457	122.553	-1.83127	0.499368	0.000778231	Red_deer	nucleobase:cation symporter-1, NCS1 family
K00112	876.92	-1.55487	0.424024	0.000778367	Red_deer	glycerol-3-phosphate dehydrogenase subunit B [EC:1.1.5.3]
K01961	4090.31	-0.83443	0.227746	0.000787207	Red_deer	acetyl-CoA carboxylase, biotin carboxylase subunit [EC:6.4.1.2 6.3.4.14]
K07497	3350.09	-1.05905	0.289193	0.000792103	Red_deer	putative transposase
K08304	141.054	-2.22338	0.607715	0.000802421	Red_deer	membrane-bound lytic murein transglycosylase A [EC:4.2.2.-]
K07499	161.998	-1.78316	0.488015	0.00081605	Red_deer	putative transposase
K01069	4031.34	-0.649445	0.178206	0.000846309	Red_deer	hydroxyacylglutathione hydrolase [EC:3.1.2.6]
K07042	1299.09	-0.812564	0.224087	0.000906375	Red_deer	probable rRNA maturation factor
K00394	1073.1	-1.0833	0.299064	0.000918466	Red_deer	adenylylsulfate reductase, subunit A [EC:1.8.99.2]
K09790	124.272	-1.58765	0.438919	0.00093484	Red_deer	uncharacterized protein
K02011	8515.08	-0.860697	0.239148	0.000997546	Red_deer	iron(III) transport system permease protein
K08300	243.541	-2.15338	0.59855	0.00100205	Red_deer	ribonuclease E [EC:3.1.26.12]
K18918	19.9263	-5.53933	1.54282	0.00102745	Red_deer	RHH-type transcriptional regulator, rel operon repressor / antitoxin RelB
K18013	858.082	-1.01019	0.282434	0.00107807	Red_deer	3-keto-5-aminohexanoate cleavage enzyme [EC:2.3.1.247]
K03852	52.6765	-4.4141	1.23608	0.00110009	Red_deer	sulfoacetaldehyde acetyltransferase [EC:2.3.3.15]
K09807	807.664	-0.989306	0.277312	0.00111441	Red_deer	uncharacterized protein
K21464	160.878	-2.02119	0.567216	0.00113127	Red_deer	penicillin-binding protein 2D [EC:2.4.1.129 3.4.16.4]
K00869	742.748	-1.05372	0.296605	0.00117356	Red_deer	mevalonate kinase [EC:2.7.1.36]
K01342	22.4022	-3.4529	0.972312	0.00117884	Red_deer	subtilisin [EC:3.4.21.62]
K03779	578.78	-1.30043	0.366258	0.00118092	Red_deer	L(+)-tartrate dehydratase alpha subunit [EC:4.2.1.32]
K00926	1642.92	-0.679106	0.191365	0.00118831	Red_deer	carbamate kinase [EC:2.7.2.2]
K12506	891.688	-0.795597	0.224754	0.00122643	Red_deer	2-C-methyl-D-erythritol 4-phosphate cytidylyltransferase / 2-C-methyl-D-erythritol 2,4-cyclodiphosphate synthase [EC:2.7.7.60 4.6.1.12]
K00123	2211.56	-0.771675	0.218145	0.00123684	Red_deer	formate dehydrogenase major subunit [EC:1.17.1.9]
K09774	184.737	-1.69836	0.480741	0.00125794	Red_deer	lipopolysaccharide export system protein LptA
K10979	28.5467	-4.98777	1.41768	0.00132603	Red_deer	DNA end-binding protein Ku
K07118	1136.8	-2.128	0.606014	0.00135946	Red_deer	uncharacterized protein
K01844	1488.73	-0.875909	0.249752	0.00137805	Red_deer	beta-lysine 5,6-aminomutase alpha subunit [EC:5.4.3.3]
K09789	85.0703	-3.38657	0.966497	0.00139348	Red_deer	pimeloyl-[acyl-carrier protein] methyl ester esterase [EC:3.1.1.85]
K06872	262.373	-1.45767	0.41719	0.00144442	Red_deer	uncharacterized protein
K05570	19.8386	-4.45427	1.27571	0.00145647	Red_deer	multicomponent Na+:H+ antiporter subunit F
K09747	806.459	-0.646844	0.185924	0.00152311	Red_deer	uncharacterized protein
K01845	4303.49	-0.618721	0.178208	0.00156334	Red_deer	glutamate-1-semialdehyde 2,1-aminomutase [EC:5.4.3.8]
K15022	21.9499	-5.28613	1.5231	0.00156954	Red_deer	formate dehydrogenase (NADP+) beta subunit [EC:1.17.1.10]
K01596	1048.08	-0.742875	0.214993	0.00165792	Red_deer	phosphoenolpyruvate carboxykinase (GTP) [EC:4.1.1.32]
K11896	130.817	-2.36938	0.685898	0.00166245	Red_deer	type VI secretion system protein ImpG
K02117	9372.71	-0.464113	0.13451	0.00168635	Red_deer	V/A-type H+/Na+-transporting ATPase subunit A [EC:3.6.3.14 3.6.3.15]
K15984	58.7928	-2.74582	0.800815	0.00181764	Red_deer	16S rRNA (guanine1516-N2)-methyltransferase [EC:2.1.1.242]
K00809	634.066	-0.88705	0.258986	0.00184129	Red_deer	deoxyhypusine synthase [EC:2.5.1.46]
K01489	2820.64	-0.532021	0.155968	0.00193178	Red_deer	cytidine deaminase [EC:3.5.4.5]
K06223	2833.75	-0.811946	0.238058	0.00193317	Red_deer	DNA adenine methylase [EC:2.1.1.72]
K16210	448.372	-1.21818	0.357214	0.00193524	Red_deer	oligogalacturonide transporter
K06077	14.104	-5.65542	1.66029	0.00196075	Red_deer	outer membrane lipoprotein SlyB
K22373	233.542	-1.41555	0.415771	0.00196983	Red_deer	lactate racemase [EC:5.1.2.1]
K00693	31.2189	-3.81679	1.12403	0.00203024	Red_deer	glycogen synthase [EC:2.4.1.11]
K03775	369.441	-1.14848	0.338592	0.00204956	Red_deer	FKBP-type peptidyl-prolyl cis-trans isomerase SlyD [EC:5.2.1.8]
K03338	311.626	-1.02298	0.301749	0.0020598	Red_deer	5-dehydro-2-deoxygluconokinase [EC:2.7.1.92]
K02380	64.3784	-3.4445	1.01629	0.00206369	Red_deer	FdhE protein
K01299	673.233	-1.17425	0.346755	0.00208273	Red_deer	carboxypeptidase Taq [EC:3.4.17.19]
K06012	382.519	-1.20486	0.356378	0.00212094	Red_deer	spore protease [EC:3.4.24.78]
K07029	136.347	-1.98563	0.588863	0.00218756	Red_deer	diacylglycerol kinase (ATP) [EC:2.7.1.107]
K20903	250.36	-1.32923	0.394348	0.00219459	Red_deer	(R)-2-hydroxyglutaryl-CoA dehydratase subunit alpha [EC:4.2.1.167]
K03740	37.3596	-3.53926	1.05064	0.00220789	Red_deer	D-alanine transfer protein
K16555	19.9596	-3.83621	1.14145	0.00226548	Red_deer	succinoglycan biosynthesis protein ExoO [EC:2.4.-.-]
K01439	1723.03	-0.55722	0.166094	0.00231362	Red_deer	succinyl-diaminopimelate desuccinylase [EC:3.5.1.18]
K01468	1937.19	-0.720474	0.214896	0.00233027	Red_deer	imidazolonepropionase [EC:3.5.2.7]
K00354	31.9714	-12.7544	3.81691	0.00242076	Red_deer	NADPH2 dehydrogenase [EC:1.6.99.1]
K16149	793.86	-1.33652	0.40003	0.0024234	Red_deer	1,4-alpha-glucan branching enzyme [EC:2.4.1.18]
K03637	776.524	-0.838741	0.251478	0.00247291	Red_deer	cyclic pyranopterin monophosphate synthase [EC:4.6.1.17]
K03446	694.93	-1.40239	0.422846	0.00263744	Red_deer	MFS transporter, DHA2 family, multidrug resistance protein
K07862	4152.4	-0.688973	0.207812	0.00264691	Red_deer	serine/threonine transporter
K02057	11426.3	-0.609361	0.184349	0.00273478	Red_deer	simple sugar transport system permease protein
K06284	180.715	-1.39535	0.422326	0.00274784	Red_deer	transcriptional pleiotropic regulator of transition state genes
K12453	16.0387	-5.61754	1.70041	0.00274923	Red_deer	CDP-paratose synthetase [EC:1.1.1.342]
K03809	69.3594	-1.88629	0.57126	0.00275805	Red_deer	NAD(P)H dehydrogenase (quinone) [EC:1.6.5.2]
K00459	16.7639	-5.0717	1.53718	0.0027823	Red_deer	nitronate monooxygenase [EC:1.13.12.16]
K04047	34.0804	-4.54111	1.37689	0.00279111	Red_deer	starvation-inducible DNA-binding protein
K11473	47.7627	-2.3721	0.724311	0.0030179	Red_deer	glycolate oxidase iron-sulfur subunit
K00881	18.0719	-4.14311	1.26666	0.00305579	Red_deer	allose kinase [EC:2.7.1.55]
K18359	16.6598	-3.73837	1.14487	0.00311237	Red_deer	phenylglyoxylate dehydrogenase epsilon subunit [EC:1.2.1.58]
K16886	49.4352	-2.91972	0.894288	0.00311551	Red_deer	quinone-modifying oxidoreductase, subunit QmoB
K16698	192.554	-1.39971	0.429622	0.00318743	Red_deer	teichuronic acid biosynthesis glycosyltransferase TuaG [EC:2.4.-.-]
K05939	1197.49	-1.22006	0.376462	0.00338118	Red_deer	acyl-[acyl-carrier-protein]-phospholipid O-acyltransferase / long-chain-fatty-acid--[acyl-carrier-protein] ligase [EC:2.3.1.40 6.2.1.20]
K11902	79.0519	-2.40605	0.742578	0.00338761	Red_deer	type VI secretion system protein ImpA
K22305	29.5475	-3.34697	1.03357	0.00340559	Red_deer	phosphoserine phosphatase [EC:3.1.3.3]
K03758	123.068	-1.76282	0.544947	0.00344424	Red_deer	arginine:ornithine antiporter / lysine permease
K06143	179.008	-1.65044	0.510376	0.00345491	Red_deer	inner membrane protein
K06392	230.524	-1.17448	0.363325	0.00346681	Red_deer	stage III sporulation protein AC
K06218	338.957	-1.10061	0.340613	0.00348096	Red_deer	mRNA interferase RelE/StbE
K03330	1462.27	-0.960109	0.297306	0.00350176	Red_deer	glutamyl-tRNA(Gln) amidotransferase subunit E [EC:6.3.5.7]
K15045	35.0852	-3.9754	1.23434	0.00359814	Red_deer	radical S-adenosyl methionine domain-containing protein 2
K00558	13780.2	-0.623198	0.193552	0.00360669	Red_deer	DNA (cytosine-5)-methyltransferase 1 [EC:2.1.1.37]
K00703	13507.3	-0.409824	0.127413	0.00364349	Red_deer	starch synthase [EC:2.4.1.21]
K13818	508.385	-1.16962	0.363755	0.00365528	Red_deer	molybdopterin-guanine dinucleotide biosynthesis protein [EC:2.7.7.77]
K01737	2235.01	-0.431951	0.134355	0.00365794	Red_deer	6-pyruvoyltetrahydropterin/6-carboxytetrahydropterin synthase [EC:4.2.3.12 4.1.2.50]
K01692	9.7543	-6.59789	2.05956	0.00379204	Red_deer	enoyl-CoA hydratase [EC:4.2.1.17]
K03748	88.8529	-2.476	0.774312	0.00385512	Red_deer	SanA protein
K08311	35.9833	-2.59896	0.813027	0.003864	Red_deer	putative (di)nucleoside polyphosphate hydrolase [EC:3.6.1.-]
K03150	7422.04	-0.401385	0.125583	0.00386643	Red_deer	2-iminoacetate synthase [EC:4.1.99.19]
K01643	2458.83	-0.959826	0.300602	0.0039054	Red_deer	citrate lyase subunit alpha / citrate CoA-transferase [EC:2.8.3.10]
K00060	387.337	-0.79316	0.248608	0.0039383	Red_deer	threonine 3-dehydrogenase [EC:1.1.1.103]
K07150	2343.04	-0.560532	0.175856	0.00397375	Red_deer	uncharacterized protein
K07687	25.0382	-4.0722	1.28224	0.0041309	Red_deer	two-component system, NarL family, captular synthesis response regulator RcsB
K01644	1882.53	-0.817388	0.257812	0.00420522	Red_deer	citrate lyase subunit beta / citryl-CoA lyase [EC:4.1.3.34]
K01210	99.4719	-2.25513	0.711741	0.00422904	Red_deer	glucan 1,3-beta-glucosidase [EC:3.2.1.58]
K07979	442.101	-1.04732	0.331479	0.00434444	Red_deer	GntR family transcriptional regulator
K00055	11.8565	-7.02152	2.2423	0.004768	Red_deer	aryl-alcohol dehydrogenase [EC:1.1.1.90]
K01677	2736.82	-0.433891	0.138665	0.00479403	Red_deer	fumarate hydratase subunit alpha [EC:4.2.1.2]
K09767	211.45	-1.18161	0.377624	0.00479403	Red_deer	cyclic-di-GMP-binding protein
K11893	104.875	-1.98196	0.635967	0.00499101	Red_deer	type VI secretion system protein ImpJ
K01916	2473.97	-0.516964	0.166348	0.00513098	Red_deer	NAD+ synthase [EC:6.3.1.5]
K01838	286.504	-1.23689	0.398696	0.00521314	Red_deer	beta-phosphoglucomutase [EC:5.4.2.6]
K14982	9.7831	-6.73573	2.17271	0.00524452	Red_deer	two-component system, OmpR family, sensor histidine kinase CiaH [EC:2.7.13.3]
K11312	10.0954	-6.12843	1.97774	0.00526377	Red_deer	cupin 2 domain-containing protein
K01938	13126.3	-0.406451	0.131564	0.00542499	Red_deer	formate--tetrahydrofolate ligase [EC:6.3.4.3]
K04028	55.8284	-1.91803	0.622453	0.0055688	Red_deer	ethanolamine utilization protein EutN
K00128	2343.86	-0.76102	0.247084	0.00559167	Red_deer	aldehyde dehydrogenase (NAD+) [EC:1.2.1.3]
K03217	6220.07	-0.436168	0.141655	0.00560546	Red_deer	YidC/Oxa1 family membrane protein insertase
K01191	3143.06	-0.837149	0.272395	0.00570313	Red_deer	alpha-mannosidase [EC:3.2.1.24]
K09009	24.2569	-5.68743	1.85447	0.00581438	Red_deer	uncharacterized protein
K09946	321.408	-0.962481	0.314236	0.00588435	Red_deer	uncharacterized protein
K04045	61.5014	-4.2856	1.40047	0.00593604	Red_deer	molecular chaperone HscC
K00850	14545.9	-0.491353	0.161099	0.00611668	Red_deer	6-phosphofructokinase 1 [EC:2.7.1.11]
K10548	3243.59	-0.616935	0.203832	0.00660082	Red_deer	putative multiple sugar transport system ATP-binding protein [EC:3.6.3.17]
K02118	8562.84	-0.388759	0.128453	0.00660166	Red_deer	V/A-type H+/Na+-transporting ATPase subunit B
K09779	152.686	-1.11602	0.369217	0.00667284	Red_deer	uncharacterized protein
K00674	408.297	-1.00624	0.333186	0.00672159	Red_deer	2,3,4,5-tetrahydropyridine-2,6-dicarboxylate N-succinyltransferase [EC:2.3.1.117]
K16095	735.419	-0.954744	0.31615	0.00672159	Red_deer	bacitracin synthase 3
K07061	14.7108	-6.21481	2.06499	0.00693242	Red_deer	CRISPR-associated protein Cmr1
K15986	6678.86	-0.4661	0.155171	0.0070451	Red_deer	manganese-dependent inorganic pyrophosphatase [EC:3.6.1.1]
K02574	25.0675	-4.13134	1.37587	0.00706561	Red_deer	ferredoxin-type protein NapH
K07726	403.11	-1.21684	0.405747	0.00714749	Red_deer	putative transcriptional regulator
K11075	34.447	-3.07201	1.02472	0.00716499	Red_deer	putrescine transport system permease protein
K09985	112.48	-2.12603	0.709614	0.00720027	Red_deer	uncharacterized protein
K09482	1059.64	-0.851675	0.284926	0.00735674	Red_deer	glutamyl-tRNA(Gln) amidotransferase subunit D [EC:6.3.5.7]
K03739	40.5007	-3.60188	1.20959	0.00761152	Red_deer	membrane protein involved in D-alanine export
K07040	1371.01	-0.608632	0.204831	0.00776205	Red_deer	uncharacterized protein
K13832	24.9034	-5.47358	1.84755	0.00795293	Red_deer	3-dehydroquinate dehydratase / shikimate dehydrogenase [EC:4.2.1.10 1.1.1.25]
K06446	20.2774	-3.12778	1.05866	0.00815589	Red_deer	acyl-CoA dehydrogenase [EC:1.3.99.-]
K21960	10.1756	-6.80091	2.30216	0.00815973	Red_deer	LysR family transcriptional regulator, regulator of the ytmI operon
K05846	292.584	-1.01539	0.343937	0.00820516	Red_deer	osmoprotectant transport system permease protein
K00127	47.4523	-2.62818	0.891093	0.00827156	Red_deer	formate dehydrogenase subunit gamma
K13584	104.359	-1.81508	0.617201	0.00848334	Red_deer	two-component system, cell cycle response regulator CtrA
K07124	2636.39	-0.53146	0.180802	0.00851326	Red_deer	uncharacterized protein
K10831	12.3607	-4.10302	1.39589	0.00851326	Red_deer	taurine transport system ATP-binding protein [EC:3.6.3.36]
K10547	2144.63	-0.674901	0.23062	0.0088586	Red_deer	putative multiple sugar transport system permease protein
K00658	19.4237	-5.01987	1.7175	0.00894842	Red_deer	2-oxoglutarate dehydrogenase E2 component (dihydrolipoamide succinyltransferase) [EC:2.3.1.61]
K10797	578.008	-0.991619	0.339264	0.00894842	Red_deer	2-enoate reductase [EC:1.3.1.31]
K11181	28.2214	-3.06178	1.04799	0.00897729	Red_deer	dissimilatory sulfite reductase beta subunit [EC:1.8.99.5]
K00626	3565.92	-0.553638	0.190105	0.00922713	Red_deer	acetyl-CoA C-acetyltransferase [EC:2.3.1.9]
K01144	1369.84	-0.643239	0.221089	0.00930125	Red_deer	exodeoxyribonuclease V [EC:3.1.11.5]
K11329	309.845	-1.27493	0.438402	0.00932864	Red_deer	two-component system, OmpR family, response regulator RpaB
K07010	345.579	-1.15141	0.396405	0.00942818	Red_deer	putative glutamine amidotransferase
K00364	84.0335	-2.07324	0.715069	0.00957672	Red_deer	GMP reductase [EC:1.7.1.7]
K11912	20.8818	-4.16526	1.43746	0.00961188	Red_deer	serine/threonine-protein kinase PpkA [EC:2.7.11.1]
K00863	99.4836	-1.92599	0.665005	0.00965066	Red_deer	triose/dihydroxyacetone kinase / FAD-AMP lyase (cyclizing) [EC:2.7.1.28 2.7.1.29 4.6.1.15]
K13283	79.8263	-1.93068	0.666875	0.00967825	Red_deer	ferrous-iron efflux pump FieF
K02398	94.4483	-1.51416	0.523823	0.00979561	Red_deer	negative regulator of flagellin synthesis FlgM
K07171	1103.04	-0.721205	0.249923	0.00993155	Red_deer	mRNA interferase MazF [EC:3.1.-.-]
K01768	1639.22	-0.763795	0.266467	0.0105096	Red_deer	adenylate cyclase [EC:4.6.1.1]
K22617	30.3065	-3.8779	1.35726	0.0108064	Red_deer	lyso-ornithine lipid O-acyltransferase [EC:2.3.1.270]
K11104	1424.2	-0.535648	0.188235	0.0111797	Red_deer	melibiose permease
K02302	29.5182	-3.2323	1.13598	0.0111825	Red_deer	uroporphyrin-III C-methyltransferase / precorrin-2 dehydrogenase / sirohydrochlorin ferrochelatase [EC:2.1.1.107 1.3.1.76 4.99.1.4]
K08602	2392.5	-0.548202	0.192708	0.0111985	Red_deer	oligoendopeptidase F [EC:3.4.24.-]
K01751	364.4	-1.56371	0.54979	0.0112113	Red_deer	diaminopropionate ammonia-lyase [EC:4.3.1.15]
K08352	10.662	-5.71533	2.01156	0.0113088	Red_deer	thiosulfate reductase / polysulfide reductase chain A [EC:1.8.5.5]
K01436	51.3253	-2.24471	0.792708	0.0116114	Red_deer	amidohydrolase [EC:3.5.1.-]
K16850	471.954	-1.18616	0.419421	0.0117299	Red_deer	altronate dehydratase large subunit [EC:4.2.1.7]
K19431	24.4642	-5.67567	2.01129	0.0119238	Red_deer	pyruvyl transferase EpsO [EC:2.-.-.-]
K17910	31.5972	-4.0637	1.4419	0.0120381	Red_deer	aminoglycoside 2''-phosphotransferase [EC:2.7.1.190]
K07506	10.7011	-6.86314	2.44506	0.0124561	Red_deer	AraC family transcriptional regulator
K06946	11.8918	-5.54227	1.98283	0.0128985	Red_deer	uncharacterized protein
K20074	2431.54	-0.53301	0.190735	0.0129088	Red_deer	PPM family protein phosphatase [EC:3.1.3.16]
K03569	17922.8	-0.397944	0.142457	0.0129442	Red_deer	rod shape-determining protein MreB and related proteins
K07316	13792.3	-0.553792	0.19857	0.0131191	Red_deer	adenine-specific DNA-methyltransferase [EC:2.1.1.72]
K00533	19.2232	-2.96842	1.06445	0.0131198	Red_deer	ferredoxin hydrogenase large subunit [EC:1.12.7.2]
K06213	4070.38	-0.419069	0.15046	0.0132526	Red_deer	magnesium transporter
K06399	399.64	-1.28178	0.460432	0.0133016	Red_deer	stage IV sporulation protein B [EC:3.4.21.116]
K02488	180.488	-1.69968	0.61242	0.0136165	Red_deer	two-component system, cell cycle response regulator [EC:2.7.7.65]
K01787	1783.1	-0.712816	0.256859	0.013618	Red_deer	N-acylglucosamine 2-epimerase [EC:5.1.3.8]
K12598	81.064	-3.50908	1.26531	0.0136868	Red_deer	ATP-dependent RNA helicase DOB1 [EC:3.6.4.13]
K19046	25.641	-3.39328	1.22674	0.0139611	Red_deer	CRISPR system Cascade subunit CasB
K16786	4976.16	-0.425595	0.154436	0.0143751	Red_deer	energy-coupling factor transport system ATP-binding protein [EC:3.6.3.-]
K21681	819.211	-0.929549	0.337797	0.0145361	Red_deer	ribitol-5-phosphate 2-dehydrogenase (NADP+) / D-ribitol-5-phosphate cytidylyltransferase [EC:1.1.1.405 2.7.7.40]
K00130	60.6626	-2.65795	0.966998	0.0146593	Red_deer	betaine-aldehyde dehydrogenase [EC:1.2.1.8]
K00856	15.5772	-4.40757	1.60719	0.0149163	Red_deer	adenosine kinase [EC:2.7.1.20]
[truncated: 115 more rows]

## Sheet: cow_v_reindeer
KEGG orthology	base Mean	log2 Fold Change	lfcSE	Adjusted p-value	Species	KEGG orthology name
K03385	5598.76	5.35161	0.192601	2.78e-166	Cow	nitrite reductase (cytochrome c-552) [EC:1.7.2.2]
K15876	2605.63	5.70314	0.257482	2.28e-105	Cow	cytochrome c nitrite reductase small subunit
K06897	3016.96	4.92132	0.222451	2.74e-105	Cow	7,8-dihydropterin-6-yl-methyl-4-(beta-D-ribofuranosyl)aminobenzene 5'-phosphate synthase [EC:2.5.1.105]
K22213	5299.77	5.30402	0.248581	5.57e-98	Cow	6-methylsalicylate decarboxylase [EC:4.1.1.52]
K02484	1783.57	6.74772	0.428505	6.24e-53	Cow	two-component system, OmpR family, sensor kinase [EC:2.7.13.3]
K18197	2459.64	4.36669	0.286178	1.04e-49	Cow	rhamnogalacturonan endolyase [EC:4.2.2.23]
K10710	383.048	7.98971	0.564086	9.49e-43	Cow	fructoselysine 6-kinase [EC:2.7.1.218]
K09181	8294.01	3.05119	0.219128	2.18e-41	Cow	acetyltransferase
K06990	3096.63	2.48471	0.183467	3.78e-39	Cow	MEMO1 family protein
K15531	3401.49	2.89499	0.225325	3.19e-35	Cow	oligosaccharide reducing-end xylanase [EC:3.2.1.156]
K06113	10944.1	2.88242	0.236868	1.32e-31	Cow	arabinan endo-1,5-alpha-L-arabinosidase [EC:3.2.1.99]
K03289	5708.34	2.55071	0.21036	2.1e-31	Cow	MFS transporter, NHS family, nucleoside permease
K11527	4176.43	2.94508	0.243076	2.22e-31	Cow	two-component system, sensor histidine kinase and response regulator [EC:2.7.13.3]
K00029	10578.8	2.57402	0.213036	3.15e-31	Cow	malate dehydrogenase (oxaloacetate-decarboxylating)(NADP+) [EC:1.1.1.40]
K09680	3562.72	2.91741	0.242089	4.38e-31	Cow	type II pantothenate kinase [EC:2.7.1.33]
K00634	3570.07	2.03512	0.168987	4.58e-31	Cow	phosphate butyryltransferase [EC:2.3.1.19]
K03444	3320.35	3.74063	0.311677	7.2e-31	Cow	MFS transporter, SP family, sugar porter, other
K04477	3911.07	1.97616	0.169888	5.34e-29	Cow	putative hydrolase
K01235	7064.68	2.50892	0.216705	9.68e-29	Cow	alpha-glucuronidase [EC:3.2.1.139]
K13378	7476.82	2.47362	0.218029	1.36e-27	Cow	NADH-quinone oxidoreductase subunit C/D [EC:1.6.5.3]
K07248	4165.04	2.77569	0.245541	2.08e-27	Cow	lactaldehyde dehydrogenase / glycolaldehyde dehydrogenase [EC:1.2.1.22 1.2.1.21]
K07791	2886.25	4.13133	0.365645	2.14e-27	Cow	anaerobic C4-dicarboxylate transporter DcuA
K00372	325.894	5.70617	0.508575	5.05e-27	Cow	assimilatory nitrate reductase catalytic subunit [EC:1.7.99.-]
K13993	8380.4	2.62641	0.236905	2.19e-26	Cow	HSP20 family protein
K09861	2306.93	2.66369	0.245354	2.44e-25	Cow	uncharacterized protein
K00426	6584.17	1.91449	0.177101	3.93e-25	Cow	cytochrome bd ubiquinol oxidase subunit II [EC:1.10.3.14]
K02839	388.767	4.72201	0.436939	3.95e-25	Cow	peptide chain release factor
K01208	1674.85	3.15581	0.293986	8.45e-25	Cow	cyclomaltodextrinase / maltogenic alpha-amylase / neopullulanase [EC:3.2.1.54 3.2.1.133 3.2.1.135]
K00337	4790.42	2.28568	0.214026	1.45e-24	Cow	NADH-quinone oxidoreductase subunit H [EC:1.6.5.3]
K04761	1874.88	2.1277	0.199639	1.79e-24	Cow	LysR family transcriptional regulator, hydrogen peroxide-inducible genes activator
K07005	5004.18	2.07765	0.196044	3.31e-24	Cow	uncharacterized protein
K15924	1274.65	7.8126	0.747657	1.56e-23	Cow	glucuronoarabinoxylan endo-1,4-beta-xylanase [EC:3.2.1.136]
K00259	5837.94	2.64146	0.254796	3.54e-23	Cow	alanine dehydrogenase [EC:1.4.1.1]
K07090	5081.55	2.05308	0.19804	3.54e-23	Cow	uncharacterized protein
K03292	14979.8	1.67235	0.161414	3.69e-23	Cow	glycoside/pentoside/hexuronide:cation symporter, GPH family
K07792	9771.18	2.24562	0.219346	1.24e-22	Cow	anaerobic C4-dicarboxylate transporter DcuB
K00702	15233.8	1.78028	0.174209	1.47e-22	Cow	cellobiose phosphorylase [EC:2.4.1.20]
K01281	342.176	4.74226	0.469188	4.54e-22	Cow	X-Pro dipeptidyl-peptidase [EC:3.4.14.11]
K09760	2645.19	2.72637	0.26997	4.85e-22	Cow	DNA recombination protein RmuC
K03929	27476.4	1.78485	0.176873	5.14e-22	Cow	para-nitrobenzyl esterase [EC:3.1.1.-]
K04041	13804.6	1.81023	0.179757	6.03e-22	Cow	fructose-1,6-bisphosphatase III [EC:3.1.3.11]
K08217	1488.59	14.9988	1.4914	6.77e-22	Cow	MFS transporter, DHA3 family, macrolide efflux protein
K22024	1962.78	2.48555	0.2481	9.82e-22	Cow	4-phospho-D-threonate 3-dehydrogenase / 4-phospho-D-erythronate 3-dehydrogenase [EC:1.1.1.408 1.1.1.409]
K00342	7593.43	2.09641	0.210988	2.21e-21	Cow	NADH-quinone oxidoreductase subunit M [EC:1.6.5.3]
K02551	3384.91	2.3526	0.238608	4.58e-21	Cow	2-succinyl-5-enolpyruvyl-6-hydroxy-3-cyclohexene-1-carboxylate synthase [EC:2.2.1.9]
K00752	230.246	6.23229	0.633242	5.29e-21	Cow	hyaluronan synthase [EC:2.4.1.212]
K00341	10418.4	2.13588	0.222552	5.57e-20	Cow	NADH-quinone oxidoreductase subunit L [EC:1.6.5.3]
K01179	9713.26	2.03785	0.215597	2.22e-19	Cow	endoglucanase [EC:3.2.1.4]
K01181	2761.39	2.70768	0.291314	9.56e-19	Cow	endo-1,4-beta-xylanase [EC:3.2.1.8]
K05592	11536.6	1.92305	0.208288	1.66e-18	Cow	ATP-dependent RNA helicase DeaD [EC:3.6.4.13]
K01259	1031.11	2.83641	0.309113	2.71e-18	Cow	proline iminopeptidase [EC:3.4.11.5]
K03743	2169.62	2.26977	0.247373	2.71e-18	Cow	nicotinamide-nucleotide amidase [EC:3.5.1.42]
K09163	1981.12	5.68064	0.620754	3.35e-18	Cow	uncharacterized protein
K17235	139.698	5.33282	0.58456	4.29e-18	Cow	arabinosaccharide transport system permease protein
K00425	8830.8	1.6312	0.178853	4.33e-18	Cow	cytochrome bd ubiquinol oxidase subunit I [EC:1.10.3.14]
K16053	1818.38	2.62025	0.287687	4.79e-18	Cow	miniconductance mechanosensitive channel
K03694	5449.04	1.60699	0.176671	5.29e-18	Cow	ATP-dependent Clp protease ATP-binding subunit ClpA
K03303	9925.46	2.23994	0.2464	5.48e-18	Cow	lactate permease
K07273	3353.47	2.49797	0.27503	5.83e-18	Cow	lysozyme
K10811	154.372	8.09169	0.891359	6e-18	Cow	thiamine pyridinylase [EC:2.5.1.2]
K06076	4316.32	2.04889	0.227668	1.22e-17	Cow	long-chain fatty acid transport protein
K13924	192.166	7.54739	0.841958	1.64e-17	Cow	two-component system, chemotaxis family, CheB/CheR fusion protein [EC:2.1.1.80 3.1.1.61]
K18928	3199.07	1.81402	0.204016	3.08e-17	Cow	L-lactate dehydrogenase complex protein LldE
K02188	6390.58	1.72075	0.196241	9.03e-17	Cow	cobalt-precorrin-5B (C1)-methyltransferase [EC:2.1.1.195]
K16089	12982.1	2.08201	0.239225	1.57e-16	Cow	outer membrane receptor for ferrienterochelin and colicins
K00343	5715.79	1.95848	0.225483	1.82e-16	Cow	NADH-quinone oxidoreductase subunit N [EC:1.6.5.3]
K00340	1382.24	2.30523	0.265909	2.03e-16	Cow	NADH-quinone oxidoreductase subunit K [EC:1.6.5.3]
K06890	3081	2.17653	0.251805	2.51e-16	Cow	uncharacterized protein
K18929	5321.41	1.94699	0.225757	2.92e-16	Cow	L-lactate dehydrogenase complex protein LldF
K02507	154.759	7.87498	0.91588	3.55e-16	Cow	protein transport protein HofQ
K17234	131.507	5.37188	0.62473	3.55e-16	Cow	arabinosaccharide transport system substrate-binding protein
K08987	495.26	12.9684	1.51136	4.06e-16	Cow	putative membrane protein
K09955	18562.9	2.08093	0.243087	4.78e-16	Cow	uncharacterized protein
K19159	202.971	4.25973	0.499699	6.4e-16	Cow	antitoxin YefM
K19355	3750.49	2.70336	0.317886	7.56e-16	Cow	mannan endo-1,4-beta-mannosidase [EC:3.2.1.78]
K07148	2726.78	1.95873	0.231174	9.8e-16	Cow	uncharacterized protein
K05499	4598.09	2.0958	0.248617	1.39e-15	Cow	LacI family transcriptional regulator, repressor for deo operon, udp, cdd, tsx, nupC, and nupG
K02749	1049.09	2.64795	0.314625	1.53e-15	Cow	PTS system, alpha-glucoside-specific IIB component [EC:2.7.1.208 2.7.1.-]
K02750	1049.09	2.64795	0.314625	1.53e-15	Cow	PTS system, alpha-glucoside-specific IIC component
K01661	3005.9	2.32888	0.276809	1.56e-15	Cow	naphthoate synthase [EC:4.1.3.36]
K00694	416.907	3.30006	0.3959	2.96e-15	Cow	cellulose synthase (UDP-forming) [EC:2.4.1.12]
K16951	149.137	6.08555	0.731151	3.26e-15	Cow	anaerobic sulfite reductase subunit B
K01224	4763.71	1.90891	0.229664	3.56e-15	Cow	arabinogalactan endo-1,4-beta-galactosidase [EC:3.2.1.89]
K02346	5786.01	1.85053	0.223534	4.67e-15	Cow	DNA polymerase IV [EC:2.7.7.7]
K03296	27892.1	1.88177	0.227614	5.04e-15	Cow	hydrophobic/amphiphilic exporter-1 (mainly G- bacteria), HAE1 family
K16950	135.474	5.31075	0.644131	6.03e-15	Cow	anaerobic sulfite reductase subunit A
K00385	110.935	6.29718	0.771841	1.2e-14	Cow	anaerobic sulfite reductase subunit C
K18303	398.553	3.61078	0.445245	1.76e-14	Cow	multidrug efflux pump
K09015	7506.51	1.82043	0.225169	2.14e-14	Cow	Fe-S cluster assembly protein SufD
K03426	4763.92	1.84368	0.228396	2.34e-14	Cow	NAD+ diphosphatase [EC:3.6.1.22]
K01623	148.959	4.99078	0.623937	4.18e-14	Cow	fructose-bisphosphate aldolase, class I [EC:4.1.2.13]
K07214	5377.94	1.63376	0.204261	4.18e-14	Cow	enterochelin esterase and related enzymes
K07487	1944.76	5.09955	0.637826	4.25e-14	Cow	transposase
K07107	6447.25	1.52137	0.190624	4.74e-14	Cow	acyl-CoA thioester hydrolase [EC:3.1.2.-]
K01673	5946.74	1.38538	0.174093	5.68e-14	Cow	carbonic anhydrase [EC:4.2.1.1]
K09702	1317.22	1.85601	0.233719	6.39e-14	Cow	uncharacterized protein
K01266	286.702	4.11246	0.519272	7.55e-14	Cow	D-aminopeptidase [EC:3.4.11.19]
K21012	223.092	4.68216	0.591313	7.58e-14	Cow	polysaccharide biosynthesis protein PelG
K07636	10216.1	1.74815	0.220894	7.79e-14	Cow	two-component system, OmpR family, phosphate regulon sensor histidine kinase PhoR [EC:2.7.13.3]
K00930	6806.58	1.40421	0.177985	9.41e-14	Cow	acetylglutamate kinase [EC:2.7.2.8]
K02768	4869.53	1.63379	0.207381	1.02e-13	Cow	PTS system, fructose-specific IIA component [EC:2.7.1.202]
K01092	2122.31	1.83016	0.234137	1.6e-13	Cow	myo-inositol-1(or 4)-monophosphatase [EC:3.1.3.25]
K01804	15541.2	1.40334	0.181005	2.6e-13	Cow	L-arabinose isomerase [EC:5.3.1.4]
K00265	39285.7	1.23043	0.158961	2.85e-13	Cow	glutamate synthase (NADPH) large chain [EC:1.4.1.13]
K00768	6253.26	1.52175	0.197009	3.19e-13	Cow	nicotinate-nucleotide--dimethylbenzimidazole phosphoribosyltransferase [EC:2.4.2.21]
K03293	290.546	3.80474	0.494245	3.89e-13	Cow	amino acid transporter, AAT family
K01811	34085.8	2.007	0.261223	4.35e-13	Cow	alpha-D-xyloside xylohydrolase [EC:3.2.1.177]
K18346	2031.58	2.18349	0.284952	5e-13	Cow	vancomycin resistance protein VanW
K01911	1451.24	2.27763	0.298438	6.32e-13	Cow	O-succinylbenzoic acid---CoA ligase [EC:6.2.1.26]
K08289	6266.18	1.79095	0.23509	6.98e-13	Cow	phosphoribosylglycinamide formyltransferase 2 [EC:2.1.2.2]
K02532	208.917	5.21112	0.685307	7.74e-13	Cow	MFS transporter, OHS family, lactose permease
K00339	2009.48	1.91412	0.252299	8.74e-13	Cow	NADH-quinone oxidoreductase subunit J [EC:1.6.5.3]
K00338	2745.07	2.10128	0.27907	1.35e-12	Cow	NADH-quinone oxidoreductase subunit I [EC:1.6.5.3]
K01621	1473.79	2.16144	0.287354	1.42e-12	Cow	xylulose-5-phosphate/fructose-6-phosphate phosphoketolase [EC:4.1.2.9 4.1.2.22]
K03307	33602.8	1.27307	0.16979	1.68e-12	Cow	solute:Na+ symporter, SSS family
K02769	4797.54	1.82138	0.24326	1.8e-12	Cow	PTS system, fructose-specific IIB component [EC:2.7.1.202]
K01214	5675.42	1.50042	0.201302	2.29e-12	Cow	isoamylase [EC:3.2.1.68]
K13043	6686.19	1.59537	0.214624	2.64e-12	Cow	N-succinyl-L-ornithine transcarbamylase [EC:2.1.3.11]
K03077	6709.73	1.31657	0.179363	5.2e-12	Cow	L-ribulose-5-phosphate 4-epimerase [EC:5.1.3.4]
K06974	175.172	7.19272	0.984584	6.67e-12	Cow	archaemetzincin [EC:3.4.-.-]
K02342	11370.6	1.4463	0.198778	8.25e-12	Cow	DNA polymerase III subunit epsilon [EC:2.7.7.7]
K19309	173.34	8.38969	1.15684	9.62e-12	Cow	bacitracin transport system ATP-binding protein
K00290	10598.1	1.25082	0.173116	1.17e-11	Cow	saccharopine dehydrogenase (NAD+, L-lysine forming) [EC:1.5.1.7]
K03590	6369.88	1.43386	0.198885	1.3e-11	Cow	cell division protein FtsA
K02190	4920.98	1.56566	0.217753	1.48e-11	Cow	sirohydrochlorin cobaltochelatase [EC:4.99.1.3]
K01993	9611.93	1.4119	0.196484	1.52e-11	Cow	HlyD family secretion protein
K21401	129.249	11.1431	1.55886	1.96e-11	Cow	menaquinone-9 beta-reductase [EC:1.3.99.38]
K19267	121.564	6.7391	0.947196	2.44e-11	Cow	NAD(P)H dehydrogenase (quinone) [EC:1.6.5.2]
K01746	85.6194	6.66526	0.941436	3.06e-11	Cow	formiminotetrahydrofolate cyclodeaminase [EC:4.3.1.4]
K09681	409.738	3.82153	0.540481	3.24e-11	Cow	LysR family transcriptional regulator, transcription activator of glutamate synthase operon
K05776	5167.34	1.61072	0.22893	4.11e-11	Cow	molybdate transport system ATP-binding protein
K02168	256.284	11.015	1.56679	4.26e-11	Cow	choline/glycine/proline betaine transport protein
K03321	10530.8	1.47796	0.211676	5.95e-11	Cow	sulfate permease, SulP family
K01200	6878.5	1.85927	0.267012	6.71e-11	Cow	pullulanase [EC:3.2.1.41]
K01487	3387.38	1.50566	0.216965	7.83e-11	Cow	guanine deaminase [EC:3.5.4.3]
K12524	13319.4	1.44275	0.207902	7.83e-11	Cow	bifunctional aspartokinase / homoserine dehydrogenase 1 [EC:2.7.2.4 1.1.1.3]
K18930	10961	2.06452	0.297446	7.83e-11	Cow	D-lactate dehydrogenase
K05838	164.131	3.85766	0.55638	8.1e-11	Cow	putative thioredoxin
K02040	5069.22	1.50152	0.216632	8.2e-11	Cow	phosphate transport system substrate-binding protein
K03814	2293.21	1.68939	0.244063	8.71e-11	Cow	monofunctional glycosyltransferase [EC:2.4.1.129]
K06610	4121.06	1.48978	0.215596	9.43e-11	Cow	MFS transporter, SP family, inositol transporter
K02770	4806.06	1.73835	0.25254	1.13e-10	Cow	PTS system, fructose-specific IIC component
K03269	5464.88	1.47708	0.217375	2.02e-10	Cow	UDP-2,3-diacylglucosamine hydrolase [EC:3.6.1.54]
K16097	224.157	5.2311	0.771528	2.21e-10	Cow	gramicidin S synthase 2
K01089	5914.72	1.47647	0.21807	2.35e-10	Cow	imidazoleglycerol-phosphate dehydratase / histidinol-phosphatase [EC:4.2.1.19 3.1.3.15]
K09011	8069.91	1.36935	0.202992	2.74e-10	Cow	(R)-citramalate synthase [EC:2.3.1.182]
K09155	188.035	5.57167	0.825754	2.74e-10	Cow	uncharacterized protein
K16212	6114.95	1.74106	0.258099	2.74e-10	Cow	4-O-beta-D-mannosyl-D-glucose phosphorylase [EC:2.4.1.281]
K17236	225.563	3.03219	0.449397	2.74e-10	Cow	arabinosaccharide transport system permease protein
K11717	15054.2	0.985516	0.146118	2.75e-10	Cow	cysteine desulfurase / selenocysteine lyase [EC:2.8.1.7 4.4.1.16]
K03768	7104.09	1.1893	0.177159	3.39e-10	Cow	peptidyl-prolyl cis-trans isomerase B (cyclophilin B) [EC:5.2.1.8]
K14153	205.801	4.02972	0.601975	3.8e-10	Cow	hydroxymethylpyrimidine kinase / phosphomethylpyrimidine kinase / thiamine-phosphate diphosphorylase [EC:2.7.1.49 2.7.4.7 2.5.1.3]
K16093	145.381	6.49262	0.979101	5.69e-10	Cow	bacitracin synthase 1
K11068	4142.78	1.5863	0.239405	5.87e-10	Cow	hemolysin III
K00782	2993.72	1.1948	0.181003	6.9e-10	Cow	L-lactate dehydrogenase complex protein LldG
K12368	96.1047	10.65	1.61459	7.1e-10	Cow	dipeptide transport system substrate-binding protein
K03311	480.859	2.36555	0.35897	7.38e-10	Cow	branched-chain amino acid:cation transporter, LIVCS family
K02227	4854.81	1.13917	0.173309	8.17e-10	Cow	adenosylcobinamide-phosphate synthase [EC:6.3.1.10]
K02619	114.178	11.1829	1.7026	8.41e-10	Cow	4-amino-4-deoxychorismate lyase [EC:4.1.3.38]
K00243	3942.39	1.42301	0.217578	9.99e-10	Cow	uncharacterized protein
K08681	1201.7	1.98173	0.303999	1.15e-09	Cow	5'-phosphate synthase pdxT subunit [EC:4.3.3.6]
K06177	5114.36	1.8281	0.280945	1.24e-09	Cow	tRNA pseudouridine32 synthase / 23S rRNA pseudouridine746 synthase [EC:5.4.99.28 5.4.99.29]
K03580	248.546	3.43639	0.529384	1.36e-09	Cow	ATP-dependent helicase HepA [EC:3.6.4.-]
K05539	144.392	3.76589	0.584685	1.82e-09	Cow	tRNA-dihydrouridine synthase A [EC:1.-.-.-]
K07407	13983.5	1.10794	0.171959	1.82e-09	Cow	alpha-galactosidase [EC:3.2.1.22]
K01585	16546.7	1.17714	0.182975	1.91e-09	Cow	arginine decarboxylase [EC:4.1.1.19]
K01815	8068.87	1.58146	0.246171	2.01e-09	Cow	4-deoxy-L-threo-5-hexosulose-uronate ketol-isomerase [EC:5.3.1.17]
K02775	6775.81	1.86839	0.290812	2.01e-09	Cow	PTS system, galactitol-specific IIC component
K15738	10870	1.20198	0.188645	2.78e-09	Cow	ABC transport system ATP-binding/permease protein
K01278	18207.6	1.34268	0.210786	2.8e-09	Cow	dipeptidyl-peptidase 4 [EC:3.4.14.5]
K07741	232.705	4.27801	0.673338	3.1e-09	Cow	anti-repressor protein
K01423	210.164	3.74355	0.591664	3.66e-09	Cow	beta-barrel assembly-enhancing protease [EC:3.4.-.-]
K00847	10624.9	1.32587	0.209758	3.8e-09	Cow	fructokinase [EC:2.7.1.4]
K19545	67.4931	10.5332	1.67419	4.56e-09	Cow	lincosamide nucleotidyltransferase A/C/D/E
K07011	5845.21	1.48981	0.236912	4.64e-09	Cow	uncharacterized protein
K01847	33570.1	0.957747	0.152379	4.7e-09	Cow	methylmalonyl-CoA mutase [EC:5.4.99.2]
K07246	538.658	2.30615	0.36753	5e-09	Cow	tartrate dehydrogenase/decarboxylase / D-malate dehydrogenase [EC:1.1.1.93 4.1.1.73 1.1.1.83]
K15923	14746.2	1.54302	0.247162	6.09e-09	Cow	alpha-L-fucosidase 2 [EC:3.2.1.51]
K04751	3595.11	1.48868	0.238497	6.1e-09	Cow	nitrogen regulatory protein P-II 1
K07504	539.283	2.61839	0.419535	6.1e-09	Cow	predicted type IV restriction endonuclease
K02621	18367.1	1.14176	0.183158	6.29e-09	Cow	topoisomerase IV subunit A [EC:5.99.1.-]
K03332	8365.11	2.14061	0.347065	9.34e-09	Cow	fructan beta-fructosidase [EC:3.2.1.80]
K12950	560.404	2.31068	0.376117	1.08e-08	Cow	manganese/zinc-transporting P-type ATPase C [EC:3.6.3.-]
K03534	2952.94	1.2722	0.207171	1.1e-08	Cow	L-rhamnose mutarotase [EC:5.1.3.32]
K05970	12502.3	1.3789	0.224652	1.12e-08	Cow	sialate O-acetylesterase [EC:3.1.1.53]
K13747	6252.5	1.20952	0.19743	1.2e-08	Cow	carboxynorspermidine decarboxylase [EC:4.1.1.96]
K01270	24132.5	1.07924	0.176587	1.3e-08	Cow	dipeptidase D [EC:3.4.13.-]
K03502	20767.9	1.08689	0.178	1.34e-08	Cow	DNA polymerase V
K07270	225.025	6.30955	1.03496	1.41e-08	Cow	glycosyl transferase, family 25
K19572	106.329	5.63778	0.925931	1.48e-08	Cow	adenosine deaminase CECR1 [EC:3.5.4.4]
K03100	11914.9	1.14574	0.188455	1.56e-08	Cow	signal peptidase I [EC:3.4.21.89]
K03319	809.616	2.84673	0.469089	1.67e-08	Cow	divalent anion:Na+ symporter, DASS family
K12573	18035.1	1.08615	0.179056	1.69e-08	Cow	ribonuclease R [EC:3.1.-.-]
K01424	7779.79	1.15251	0.190108	1.72e-08	Cow	L-asparaginase [EC:3.5.1.1]
K03669	74.7286	10.1088	1.66882	1.76e-08	Cow	membrane glycosyltransferase [EC:2.4.1.-]
K12410	11776.9	1.03037	0.170188	1.78e-08	Cow	NAD-dependent deacetylase [EC:3.5.1.-]
K07588	9714.86	1.02278	0.169618	2.05e-08	Cow	LAO/AO transport system kinase [EC:2.7.-.-]
K03320	19539.7	0.937823	0.155647	2.1e-08	Cow	ammonium transporter, Amt family
K00286	5828.88	1.07153	0.17842	2.35e-08	Cow	pyrroline-5-carboxylate reductase [EC:1.5.1.2]
K02527	7505.94	1.23004	0.205859	2.8e-08	Cow	3-deoxy-D-manno-octulosonic-acid transferase [EC:2.4.99.12 2.4.99.13 2.4.99.14 2.4.99.15]
K03574	8661.75	1.05322	0.176255	2.8e-08	Cow	8-oxo-dGTP diphosphatase [EC:3.6.1.55]
K16850	471.954	3.17223	0.533	3.17e-08	Cow	altronate dehydratase large subunit [EC:4.2.1.7]
K00648	11240.5	0.962345	0.162547	3.77e-08	Cow	3-oxoacyl-[acyl-carrier-protein] synthase III [EC:2.3.1.180]
K03526	14796.8	0.996126	0.1683	3.8e-08	Cow	(E)-4-hydroxy-3-methylbut-2-enyl-diphosphate synthase [EC:1.17.7.1 1.17.7.3]
K02016	9392.81	0.91821	0.155247	3.88e-08	Cow	iron complex transport system substrate-binding protein
K00346	8534.45	1.14779	0.194283	4.03e-08	Cow	Na+-transporting NADH:ubiquinone oxidoreductase subunit A [EC:1.6.5.8]
K00684	1418.67	1.60984	0.273897	4.76e-08	Cow	leucyl/phenylalanyl-tRNA---protein transferase [EC:2.3.2.6]
K01719	6901.56	1.23417	0.210003	4.76e-08	Cow	uroporphyrinogen-III synthase [EC:4.2.1.75]
K11264	1011.35	1.89187	0.322108	4.85e-08	Cow	methylmalonyl-CoA decarboxylase [EC:4.1.1.41]
K00817	14042.9	1.0273	0.175332	5.25e-08	Cow	histidinol-phosphate aminotransferase [EC:2.6.1.9]
K09138	55.6672	5.70005	0.975228	5.69e-08	Cow	uncharacterized protein
K19310	130.295	9.02165	1.54959	6.44e-08	Cow	bacitracin transport system permease protein
K07443	818.563	1.94239	0.333931	6.63e-08	Cow	methylated-DNA-protein-cysteine methyltransferase related protein
K06215	3069.46	0.889815	0.153436	7.27e-08	Cow	pyridoxal 5'-phosphate synthase pdxS subunit [EC:4.3.3.6]
K03308	19037	0.980438	0.169283	7.58e-08	Cow	neurotransmitter:Na+ symporter, NSS family
K18682	12119.4	0.97435	0.168504	7.95e-08	Cow	ribonucrease Y [EC:3.1.-.-]
K02614	1882.6	1.24292	0.215241	8.29e-08	Cow	acyl-CoA thioesterase [EC:3.1.2.-]
K12140	85.994	5.31438	0.922434	8.9e-08	Cow	hydrogenase-4 component E [EC:1.-.-.-]
K07862	4152.4	1.46829	0.25523	9.32e-08	Cow	serine/threonine transporter
K13893	275.728	2.44262	0.424784	9.43e-08	Cow	microcin C transport system substrate-binding protein
K03340	9845.68	0.981759	0.171054	1e-07	Cow	diaminopimelate dehydrogenase [EC:1.4.1.16]
K00147	10738.3	0.988667	0.172339	1.02e-07	Cow	glutamate-5-semialdehyde dehydrogenase [EC:1.2.1.41]
K03503	2413.4	1.64594	0.286987	1.02e-07	Cow	DNA polymerase V [EC:3.4.21.-]
K12251	4639.33	1.38462	0.24158	1.04e-07	Cow	N-carbamoylputrescine amidase [EC:3.5.1.53]
K01775	18296.5	1.02967	0.180065	1.12e-07	Cow	alanine racemase [EC:5.1.1.1]
K03670	59.2224	9.73046	1.70329	1.15e-07	Cow	periplasmic glucans biosynthesis protein
K08282	932.066	2.22111	0.390074	1.27e-07	Cow	non-specific serine/threonine protein kinase [EC:2.7.11.1]
K15633	20577.2	0.915195	0.160694	1.27e-07	Cow	2,3-bisphosphoglycerate-independent phosphoglycerate mutase [EC:5.4.2.12]
K06158	14755.6	1.04494	0.183872	1.35e-07	Cow	ATP-binding cassette, subfamily F, member 3
K21140	1769.73	1.11525	0.196519	1.4e-07	Cow	[CysO sulfur-carrier protein]-S-L-cysteine hydrolase [EC:3.13.1.6]
K02065	7530.23	1.15397	0.203471	1.43e-07	Cow	phospholipid/cholesterol/gamma-HCH transport system ATP-binding protein
K21575	9761.18	1.54022	0.271721	1.45e-07	Cow	neopullulanase [EC:3.2.1.135]
K00666	9904.03	1.00344	0.17748	1.58e-07	Cow	fatty-acyl-CoA synthase [EC:6.2.1.-]
K11752	6720.96	1.06253	0.188333	1.68e-07	Cow	diaminohydroxyphosphoribosylaminopyrimidine deaminase / 5-amino-6-(5-phosphoribosylamino)uracil reductase [EC:3.5.4.26 1.1.1.193]
K02662	597.678	1.75961	0.313615	2e-07	Cow	type IV pilus assembly protein PilM
K01653	6152.42	1.05657	0.188422	2.03e-07	Cow	acetolactate synthase I/III small subunit [EC:2.2.1.6]
K01776	7352.81	1.10519	0.197808	2.26e-07	Cow	glutamate racemase [EC:5.1.1.3]
K19222	65.63	7.8762	1.40969	2.26e-07	Cow	1,4-dihydroxy-2-naphthoyl-CoA hydrolase [EC:3.1.2.28]
K03324	26716.7	0.963329	0.172506	2.29e-07	Cow	phosphate:Na+ symporter
K07405	7761.62	1.10017	0.197067	2.3e-07	Cow	alpha-amylase [EC:3.2.1.1]
K00176	781.563	1.57864	0.282939	2.33e-07	Cow	2-oxoglutarate ferredoxin oxidoreductase subunit delta [EC:1.2.7.3]
K03101	2853.54	1.17889	0.211277	2.33e-07	Cow	signal peptidase II [EC:3.4.23.36]
K03326	870.332	2.32433	0.417235	2.44e-07	Cow	C4-dicarboxylate transporter, DcuC family
K14652	11467.1	1.02319	0.184146	2.63e-07	Cow	3,4-dihydroxy 2-butanone 4-phosphate synthase / GTP cyclohydrolase II [EC:4.1.99.12 3.5.4.25]
K01696	14099.3	0.890678	0.160552	2.74e-07	Cow	tryptophan synthase beta chain [EC:4.2.1.20]
K02519	21904.2	0.89274	0.161166	2.87e-07	Cow	translation initiation factor IF-2
K01284	20979.9	1.04196	0.188297	2.95e-07	Cow	peptidyl-dipeptidase Dcp [EC:3.4.15.5]
K00549	1514.18	1.62895	0.295323	3.23e-07	Cow	5-methyltetrahydropteroyltriglutamate--homocysteine methyltransferase [EC:2.1.1.14]
K02100	71.2327	9.03083	1.63812	3.27e-07	Cow	MFS transporter, SP family, arabinose:H+ symporter
K14445	12759	1.35988	0.246824	3.32e-07	Cow	solute carrier family 13 (sodium-dependent dicarboxylate transporter), member 2/3/5
K01139	95.1038	4.37102	0.796568	3.75e-07	Cow	GTP diphosphokinase / guanosine-3',5'-bis(diphosphate) 3'-diphosphatase [EC:2.7.6.5 3.1.7.2]
K10110	71.0902	9.99079	1.82252	3.85e-07	Cow	maltose/maltodextrin transport system permease protein
K01322	5427.87	1.24457	0.228014	4.38e-07	Cow	prolyl oligopeptidase [EC:3.4.21.26]
K06901	10362	1.11376	0.204498	4.66e-07	Cow	putative MFS transporter, AGZA family, xanthine/uracil permease
K00145	10397.5	0.832068	0.153074	4.94e-07	Cow	N-acetyl-gamma-glutamyl-phosphate reductase [EC:1.2.1.38]
K03587	12929	1.13141	0.208226	4.99e-07	Cow	cell division protein FtsI (penicillin-binding protein 3) [EC:3.4.16.4]
K05794	3005.52	1.33441	0.245734	5.07e-07	Cow	tellurite resistance protein TerC
K06155	89.195	4.83529	0.891586	5.26e-07	Cow	Gnt-I system high-affinity gluconate transporter
K00764	26026.4	0.881148	0.162541	5.31e-07	Cow	amidophosphoribosyltransferase [EC:2.4.2.14]
K03342	223.033	3.93123	0.725865	5.46e-07	Cow	para-aminobenzoate synthetase / 4-amino-4-deoxychorismate lyase [EC:2.6.1.85 4.1.3.38]
K03646	109.144	5.53531	1.02417	5.8e-07	Cow	colicin import membrane protein
K19540	60.6683	5.14197	0.95162	5.83e-07	Cow	fructoselysine transporter
K06167	3423.02	1.11289	0.205996	5.85e-07	Cow	phosphoribosyl 1,2-cyclic phosphate phosphodiesterase [EC:3.1.4.55]
K01682	91.371	4.18167	0.775302	6.13e-07	Cow	aconitate hydratase 2 / 2-methylisocitrate dehydratase [EC:4.2.1.3 4.2.1.99]
K02837	18805.5	0.779525	0.1447	6.33e-07	Cow	peptide chain release factor 3
K03429	1318.68	1.5441	0.287085	6.61e-07	Cow	processive 1,2-diacylglycerol beta-glucosyltransferase [EC:2.4.1.315]
K10778	47.9832	9.58888	1.78452	6.79e-07	Cow	AraC family transcriptional regulator, regulatory protein of adaptative response / methylated-DNA-[protein]-cysteine methyltransferase [EC:2.1.1.63]
K16213	5328.68	1.59864	0.298888	7.72e-07	Cow	cellobiose epimerase [EC:5.1.3.11]
K10206	18232.2	0.92753	0.173428	7.73e-07	Cow	LL-diaminopimelate aminotransferase [EC:2.6.1.83]
K00929	5830	1.05221	0.196774	7.75e-07	Cow	butyrate kinase [EC:2.7.2.7]
K01952	42465.4	0.791507	0.148053	7.77e-07	Cow	phosphoribosylformylglycinamidine synthase [EC:6.3.5.3]
K02231	2508.83	1.04286	0.195424	8.18e-07	Cow	adenosylcobinamide kinase / adenosylcobinamide-phosphate guanylyltransferase [EC:2.7.1.156 2.7.7.62]
K17680	99.672	9.02525	1.69505	8.7e-07	Cow	twinkle protein [EC:3.6.4.12]
K00640	7638.83	0.821061	0.154309	8.86e-07	Cow	serine O-acetyltransferase [EC:2.3.1.30]
K03727	73.0362	24.2469	4.56247	9.16e-07	Cow	ATP-dependent RNA helicase HelY [EC:3.6.4.-]
K00548	19545.1	0.9922	0.187566	1.04e-06	Cow	5-methyltetrahydrofolate--homocysteine methyltransferase [EC:2.1.1.13]
K01613	6595.05	1.05782	0.200148	1.06e-06	Cow	phosphatidylserine decarboxylase [EC:4.1.1.65]
K06518	104.372	5.01839	0.94955	1.06e-06	Cow	holin-like protein
K02426	3704.18	1.16636	0.220808	1.08e-06	Cow	cysteine desulfuration protein SufE
K10111	89.4757	8.30642	1.5726	1.08e-06	Cow	multiple sugar transport system ATP-binding protein [EC:3.6.3.-]
K03281	11245.4	1.01008	0.191556	1.13e-06	Cow	chloride channel protein, CIC family
K01695	6488.61	0.848899	0.161069	1.14e-06	Cow	tryptophan synthase alpha chain [EC:4.2.1.20]
K00241	7427.4	1.03563	0.196574	1.15e-06	Cow	succinate dehydrogenase / fumarate reductase, cytochrome b subunit
K03578	247.343	7.81543	1.48357	1.15e-06	Cow	ATP-dependent helicase HrpA [EC:3.6.4.13]
K16928	152.972	3.46263	0.657233	1.15e-06	Cow	energy-coupling factor transport system substrate-specific component
K20974	54.6349	8.82836	1.67604	1.15e-06	Cow	two-component system, sensor histidine kinase [EC:2.7.13.3]
K06221	543.215	1.8394	0.349277	1.16e-06	Cow	2,5-diketo-D-gluconate reductase A [EC:1.1.1.346]
K00854	14169.4	0.965411	0.184139	1.3e-06	Cow	xylulokinase [EC:2.7.1.17]
K07085	11978.8	1.28574	0.245193	1.3e-06	Cow	putative transport protein
K00041	10469.7	1.06881	0.203938	1.31e-06	Cow	tagaturonate reductase [EC:1.1.1.58]
K00651	9088.66	0.959432	0.183437	1.39e-06	Cow	homoserine O-succinyltransferase/O-acetyltransferase [EC:2.3.1.46 2.3.1.31]
K00595	4212.26	0.966227	0.185018	1.44e-06	Cow	precorrin-6Y C5,15-methyltransferase (decarboxylating) [EC:2.1.1.132]
K05772	110.789	3.94983	0.75805	1.53e-06	Cow	tungstate transport system substrate-binding protein
K01243	4259.47	1.0727	0.20613	1.58e-06	Cow	adenosylhomocysteine nucleosidase [EC:3.2.2.9]
K01818	2475.19	1.06816	0.20564	1.65e-06	Cow	L-fucose/D-arabinose isomerase [EC:5.3.1.25 5.3.1.3]
K07007	69.2072	8.79319	1.69359	1.67e-06	Cow	3-dehydro-bile acid Delta4,6-reductase [EC:1.3.1.114]
K01627	6771.81	1.05439	0.203152	1.68e-06	Cow	2-dehydro-3-deoxyphosphooctonate aldolase (KDO 8-P synthase) [EC:2.5.1.55]
K01711	14638.3	0.856733	0.165394	1.77e-06	Cow	GDPmannose 4,6-dehydratase [EC:4.2.1.47]
K00266	35203.5	0.82722	0.15986	1.82e-06	Cow	glutamate synthase (NADPH) small chain [EC:1.4.1.13]
K00757	7341.28	1.01229	0.196008	1.91e-06	Cow	uridine phosphorylase [EC:2.4.2.3]
K07000	2741.55	1.21335	0.23496	1.91e-06	Cow	uncharacterized protein
K01079	7447.62	1.11866	0.216793	1.95e-06	Cow	phosphoserine phosphatase [EC:3.1.3.3]
K14731	640.692	2.04285	0.395982	1.95e-06	Cow	epsilon-lactone hydrolase [EC:3.1.1.83]
K01953	16801.1	0.85337	0.165555	2e-06	Cow	asparagine synthase (glutamine-hydrolysing) [EC:6.3.5.4]
K11900	188.371	3.81963	0.743359	2.16e-06	Cow	type VI secretion system protein ImpC
K07458	2992.89	1.07714	0.209755	2.19e-06	Cow	DNA mismatch endonuclease, patch repair protein [EC:3.1.-.-]
K00124	140.676	4.13319	0.805807	2.25e-06	Cow	formate dehydrogenase iron-sulfur subunit
K01924	13490.4	0.918264	0.179238	2.32e-06	Cow	UDP-N-acetylmuramate--alanine ligase [EC:6.3.2.8]
K00297	8556.03	0.943965	0.184284	2.33e-06	Cow	methylenetetrahydrofolate reductase (NADPH) [EC:1.5.1.20]
K00931	7308.79	0.897679	0.175278	2.34e-06	Cow	glutamate 5-kinase [EC:2.7.2.11]
K12554	50.1659	23.3335	4.56265	2.41e-06	Cow	alanine adding enzyme [EC:2.3.2.-]
K01215	116.274	3.41262	0.667876	2.46e-06	Cow	glucan 1,6-alpha-glucosidase [EC:3.2.1.70]
K07054	4657.01	1.07351	0.210177	2.48e-06	Cow	uncharacterized protein
K00330	1276.46	1.41654	0.277687	2.56e-06	Cow	NADH-quinone oxidoreductase subunit A [EC:1.6.5.3]
K04764	875.719	1.60182	0.313992	2.56e-06	Cow	integration host factor subunit alpha
K00177	5274.62	0.94409	0.185347	2.65e-06	Cow	2-oxoglutarate ferredoxin oxidoreductase subunit gamma [EC:1.2.7.3]
K01209	13851.2	1.33298	0.261685	2.65e-06	Cow	alpha-N-arabinofuranosidase [EC:3.2.1.55]
K09707	361.318	2.16549	0.425527	2.71e-06	Cow	uncharacterized protein
K06178	6406.56	1.02679	0.201985	2.77e-06	Cow	23S rRNA pseudouridine2605 synthase [EC:5.4.99.22]
K04518	6542.88	1.09125	0.215944	3.21e-06	Cow	prephenate dehydratase [EC:4.2.1.51]
K02377	13856.5	0.910128	0.180288	3.3e-06	Cow	GDP-L-fucose synthase [EC:1.1.1.271]
K06883	107.691	3.29559	0.652951	3.31e-06	Cow	uncharacterized protein
K06726	122.977	4.41682	0.875567	3.35e-06	Cow	D-ribose pyranase [EC:5.4.99.62]
K06999	67.8434	9.8004	1.94604	3.48e-06	Cow	phospholipase/carboxylesterase
K05366	27045.1	0.96851	0.192671	3.65e-06	Cow	penicillin-binding protein 1A [EC:2.4.1.129 3.4.16.4]
K07017	847.863	1.84293	0.366933	3.73e-06	Cow	uncharacterized protein
K01090	183.158	3.29484	0.656716	3.83e-06	Cow	protein phosphatase [EC:3.1.3.16]
K00602	21368.9	0.791178	0.157988	4.01e-06	Cow	phosphoribosylaminoimidazolecarboxamide formyltransferase / IMP cyclohydrolase [EC:2.1.2.3 3.5.4.10]
K16211	8817.17	1.06798	0.214207	4.49e-06	Cow	maltose/moltooligosaccharide transporter
K00982	191.279	9.97125	2.00101	4.54e-06	Cow	[glutamine synthetase] adenylyltransferase / [glutamine synthetase]-adenylyl-L-tyrosine phosphorylase [EC:2.7.7.42 2.7.7.89]
K02103	41.9546	7.07349	1.42222	4.75e-06	Cow	GntR family transcriptional regulator, arabinose operon transcriptional repressor
K09022	3890.86	0.871911	0.175689	4.99e-06	Cow	2-iminobutanoate/2-iminopropanoate deaminase [EC:3.5.99.10]
K07106	3313.35	1.01048	0.204165	5.33e-06	Cow	N-acetylmuramic acid 6-phosphate etherase [EC:4.2.1.126]
K00174	22344.7	0.765178	0.155005	5.65e-06	Cow	2-oxoglutarate/2-oxoacid ferredoxin oxidoreductase subunit alpha [EC:1.2.7.3 1.2.7.11]
K01658	4231.75	0.824359	0.167165	5.79e-06	Cow	anthranilate synthase component II [EC:4.1.3.27]
K03656	70.445	9.2965	1.88785	5.97e-06	Cow	ATP-dependent DNA helicase Rep [EC:3.6.4.12]
K12257	25472.2	0.934884	0.189902	6e-06	Cow	SecD/SecF fusion protein
K02014	30175.5	1.1418	0.23233	6.24e-06	Cow	iron complex outermembrane recepter protein
K07025	6161.2	0.928961	0.189376	6.53e-06	Cow	putative hydrolase of the HAD superfamily
K17828	9038.32	0.811084	0.165409	6.58e-06	Cow	dihydroorotate dehydrogenase (NAD+) catalytic subunit [EC:1.3.1.14]
K01119	5096.61	1.29831	0.2651	6.76e-06	Cow	2',3'-cyclic-nucleotide 2'-phosphodiesterase / 3'-nucleotidase [EC:3.1.4.16 3.1.3.6]
K00606	5166.52	1.01437	0.207206	6.81e-06	Cow	3-methyl-2-oxobutanoate hydroxymethyltransferase [EC:2.1.2.11]
K00432	12258.7	0.802711	0.164086	6.92e-06	Cow	glutathione peroxidase [EC:1.11.1.9]
K15383	93.4498	3.97572	0.813706	7.12e-06	Cow	MtN3 and saliva related transmembrane protein
K01190	68756.4	1.06643	0.218494	7.29e-06	Cow	beta-galactosidase [EC:3.2.1.23]
K01955	64608.2	0.713252	0.146145	7.29e-06	Cow	carbamoyl-phosphate synthase large subunit [EC:6.3.5.5]
K00766	9997.25	0.859666	0.176267	7.38e-06	Cow	anthranilate phosphoribosyltransferase [EC:2.4.2.18]
K07114	10824.8	0.961557	0.197501	7.68e-06	Cow	Ca-activated chloride channel homolog
K02233	3508.44	1.0099	0.208012	8.13e-06	Cow	adenosylcobinamide-GDP ribazoletransferase [EC:2.7.8.26]
K09458	16285.6	0.790237	0.162852	8.22e-06	Cow	3-oxoacyl-[acyl-carrier-protein] synthase II [EC:2.3.1.179]
K00240	9492.89	0.802484	0.165493	8.34e-06	Cow	succinate dehydrogenase / fumarate reductase, iron-sulfur subunit [EC:1.3.5.1 1.3.5.4]
K02232	8402.19	0.802323	0.16566	8.56e-06	Cow	adenosylcobyric acid synthase [EC:6.3.5.10]
K02361	1045.97	1.82133	0.376636	8.87e-06	Cow	isochorismate synthase [EC:5.4.4.2]
K01714	13785	0.796405	0.165234	9.58e-06	Cow	4-hydroxy-tetrahydrodipicolinate synthase [EC:4.3.3.7]
K01686	9619.59	0.924114	0.192132	1e-05	Cow	mannonate dehydratase [EC:4.2.1.8]
K00647	11506.8	0.907756	0.188978	1.02e-05	Cow	3-oxoacyl-[acyl-carrier-protein] synthase I [EC:2.3.1.41]
K00821	11881.8	0.799374	0.166388	1.02e-05	Cow	acetylornithine/N-succinyldiaminopimelate aminotransferase [EC:2.6.1.11 2.6.1.17]
K16692	391.831	2.03686	0.42393	1.02e-05	Cow	tyrosine-protein kinase Etk/Wzc [EC:2.7.10.-]
K01928	17018.4	0.826689	0.172419	1.07e-05	Cow	UDP-N-acetylmuramoyl-L-alanyl-D-glutamate--2,6-diaminopimelate ligase [EC:6.3.2.13]
K01629	5998.21	0.910712	0.190142	1.09e-05	Cow	rhamnulose-1-phosphate aldolase [EC:4.1.2.19]
K04068	5227.81	1.03912	0.216937	1.09e-05	Cow	anaerobic ribonucleoside-triphosphate reductase activating protein [EC:1.97.1.4]
K00059	15169.3	0.748324	0.1567	1.16e-05	Cow	3-oxoacyl-[acyl-carrier protein] reductase [EC:1.1.1.100]
K03628	7663.92	1.06708	0.223994	1.22e-05	Cow	transcription termination factor Rho
K03687	770.128	1.4763	0.309869	1.22e-05	Cow	molecular chaperone GrpE
K01525	101.815	3.60191	0.756852	1.25e-05	Cow	bis(5'-nucleosyl)-tetraphosphatase (symmetrical) [EC:3.6.1.41]
K03561	11580.5	0.911742	0.191619	1.25e-05	Cow	biopolymer transport protein ExbB
K03315	5849.71	1.17366	0.247794	1.38e-05	Cow	Na+:H+ antiporter, NhaC family
K01918	6146.6	1.02809	0.217692	1.46e-05	Cow	pantoate--beta-alanine ligase [EC:6.3.2.1]
K16123	22.4834	8.88815	1.88158	1.46e-05	Cow	tyrocidine synthetase II
K03455	14076.4	0.864642	0.18396	1.61e-05	Cow	monovalent cation:H+ antiporter-2, CPA2 family
K16363	9524	1.06322	0.226216	1.61e-05	Cow	UDP-3-O-[3-hydroxymyristoyl] N-acetylglucosamine deacetylase / 3-hydroxyacyl-[acyl-carrier-protein] dehydratase [EC:3.5.1.108 4.2.1.59]
K03210	1008.82	1.25354	0.266913	1.63e-05	Cow	preprotein translocase subunit YajC
K00052	11140	0.780626	0.166477	1.68e-05	Cow	3-isopropylmalate dehydrogenase [EC:1.1.1.85]
K03685	6342.35	0.884012	0.188656	1.7e-05	Cow	ribonuclease III [EC:3.1.26.3]
K07091	8938.79	1.03568	0.221145	1.71e-05	Cow	lipopolysaccharide export system permease protein
K08301	12771.7	0.880171	0.187925	1.71e-05	Cow	ribonuclease G [EC:3.1.26.-]
K02795	1592.55	1.24925	0.267094	1.76e-05	Cow	PTS system, mannose-specific IIC component
K01277	8668.38	1.16106	0.248373	1.77e-05	Cow	dipeptidyl-peptidase III [EC:3.4.14.4]
K01951	20829.3	0.670358	0.143405	1.77e-05	Cow	GMP synthase (glutamine-hydrolysing) [EC:6.3.5.2]
K01433	4406.78	1.2241	0.262042	1.79e-05	Cow	formyltetrahydrofolate deformylase [EC:3.5.1.10]
K08218	7727.71	0.992295	0.212553	1.81e-05	Cow	MFS transporter, PAT family, beta-lactamase induction signal transducer AmpG
K00040	9040.68	1.18283	0.253405	1.82e-05	Cow	fructuronate reductase [EC:1.1.1.57]
K09758	51.442	5.1003	1.09527	1.91e-05	Cow	aspartate 4-decarboxylase [EC:4.1.1.12]
K01649	17098.6	0.747439	0.160682	1.95e-05	Cow	2-isopropylmalate synthase [EC:2.3.3.13]
K06203	98.7872	4.18608	0.90042	1.97e-05	Cow	CysZ protein
K06180	20954.3	0.859139	0.184961	2.01e-05	Cow	23S rRNA pseudouridine1911/1915/1917 synthase [EC:5.4.99.23]
K01912	26805.6	0.624575	0.134632	2.06e-05	Cow	phenylacetate-CoA ligase [EC:6.2.1.30]
K00254	135.355	3.32728	0.718424	2.13e-05	Cow	dihydroorotate dehydrogenase [EC:1.3.5.2]
K01421	1149.98	2.09678	0.453136	2.17e-05	Cow	putative membrane protein
K21574	14114.8	1.13529	0.245445	2.19e-05	Cow	glucan 1,4-alpha-glucosidase [EC:3.2.1.3]
K12308	7655.22	1.02496	0.221849	2.24e-05	Cow	beta-galactosidase [EC:3.2.1.23]
K00278	12661	0.880749	0.19083	2.29e-05	Cow	L-aspartate oxidase [EC:1.4.3.16]
K00239	22353.4	0.797541	0.172886	2.31e-05	Cow	succinate dehydrogenase / fumarate reductase, flavoprotein subunit [EC:1.3.5.1 1.3.5.4]
K01575	2252.55	1.07996	0.234167	2.32e-05	Cow	acetolactate decarboxylase [EC:4.1.1.5]
K11936	34.0119	6.30438	1.3684	2.37e-05	Cow	poly-beta-1,6-N-acetyl-D-glucosamine synthase [EC:2.4.1.-]
K09013	10910.4	0.71943	0.156213	2.38e-05	Cow	Fe-S cluster assembly ATP-binding protein
K03316	447.107	2.05113	0.446241	2.48e-05	Cow	monovalent cation:H+ antiporter, CPA1 family
K01465	9614.31	0.865144	0.188737	2.61e-05	Cow	dihydroorotase [EC:3.5.2.3]
K02557	6727.22	1.00165	0.219124	2.77e-05	Cow	chemotaxis protein MotB
K13829	158.171	3.26957	0.715841	2.81e-05	Cow	shikimate kinase / 3-dehydroquinate synthase [EC:2.7.1.71 4.2.3.4]
K13288	83.0126	3.7703	0.827849	2.98e-05	Cow	oligoribonuclease [EC:3.1.-.-]
K09014	17170.8	0.782657	0.171973	3.02e-05	Cow	Fe-S cluster assembly protein SufB
K00656	11024.1	0.681724	0.149917	3.06e-05	Cow	formate C-acetyltransferase [EC:2.3.1.54]
K01770	4920.83	0.921121	0.202577	3.06e-05	Cow	2-C-methyl-D-erythritol 2,4-cyclodiphosphate synthase [EC:4.6.1.12]
K03531	13437	0.811007	0.178764	3.19e-05	Cow	cell division protein FtsZ
K00645	9288.25	0.786238	0.173381	3.22e-05	Cow	[acyl-carrier-protein] S-malonyltransferase [EC:2.3.1.39]
K00661	4316.13	0.848067	0.187315	3.33e-05	Cow	maltose O-acetyltransferase [EC:2.3.1.79]
K02600	14572.4	0.763655	0.169074	3.48e-05	Cow	N utilization substance protein A
K20882	19.7509	8.73038	1.94052	3.76e-05	Cow	(R)-2-hydroxy-4-methylpentanoate CoA-transferase [EC:2.8.3.24]
K01676	13403	0.914871	0.203594	3.85e-05	Cow	fumarate hydratase, class I [EC:4.2.1.2]
K03487	30.127	8.99186	2.00444	3.96e-05	Cow	LacI family transcriptional regulator, asc operon repressor
K00891	5043.71	0.856464	0.191014	3.99e-05	Cow	shikimate kinase [EC:2.7.1.71]
K01812	12144.9	0.859484	0.191704	4e-05	Cow	glucuronate isomerase [EC:5.3.1.12]
K01840	12904	0.803407	0.179325	4.04e-05	Cow	phosphomannomutase [EC:5.4.2.8]
K10192	18.855	8.50704	1.90441	4.28e-05	Cow	oligogalacturonide transport system substrate-binding protein
K01755	15254.9	0.820255	0.183745	4.31e-05	Cow	argininosuccinate lyase [EC:4.3.2.1]
K02066	7620.09	0.941722	0.210975	4.31e-05	Cow	phospholipid/cholesterol/gamma-HCH transport system permease protein
K02109	3032.73	0.917769	0.205536	4.31e-05	Cow	F-type H+-transporting ATPase subunit b
K05787	28.7552	8.78677	1.96853	4.31e-05	Cow	DNA-binding protein HU-alpha
K01790	9146.57	0.761937	0.170764	4.34e-05	Cow	dTDP-4-dehydrorhamnose 3,5-epimerase [EC:5.1.3.13]
K02622	18501	0.861419	0.193317	4.45e-05	Cow	topoisomerase IV subunit B [EC:5.99.1.-]
K00973	25957.3	0.694006	0.156132	4.66e-05	Cow	glucose-1-phosphate thymidylyltransferase [EC:2.7.7.24]
K06919	1144.04	1.05212	0.236849	4.7e-05	Cow	putative DNA primase/helicase
K03719	3295.26	1.02785	0.231422	4.71e-05	Cow	Lrp/AsnC family transcriptional regulator, leucine-responsive regulatory protein
K07173	4680.98	0.870075	0.195979	4.74e-05	Cow	S-ribosylhomocysteine lyase [EC:4.4.1.21]
K00998	51.6795	8.67958	1.95694	4.83e-05	Cow	CDP-diacylglycerol---serine O-phosphatidyltransferase [EC:2.7.8.8]
K00767	6079.51	0.867541	0.195746	4.9e-05	Cow	nicotinate-nucleotide pyrophosphorylase (carboxylating) [EC:2.4.2.19]
K01495	5946.47	0.868456	0.19599	4.91e-05	Cow	GTP cyclohydrolase IA [EC:3.5.4.16]
K10914	277.643	2.06262	0.465914	4.98e-05	Cow	CRP/FNR family transcriptional regulator, cyclic AMP receptor protein
K00053	12581.3	0.711824	0.160896	5.05e-05	Cow	ketol-acid reductoisomerase [EC:1.1.1.86]
K03648	8166.99	0.714428	0.161549	5.08e-05	Cow	uracil-DNA glycosylase [EC:3.2.2.27]
K00690	227.647	1.90073	0.430197	5.16e-05	Cow	sucrose phosphorylase [EC:2.4.1.7]
K01610	22831.1	0.701625	0.159304	5.44e-05	Cow	phosphoenolpyruvate carboxykinase (ATP) [EC:4.1.1.49]
K05851	90.6151	8.09655	1.83839	5.44e-05	Cow	adenylate cyclase, class 1 [EC:4.6.1.1]
K07182	59.8905	8.76104	1.99163	5.54e-05	Cow	CBS domain-containing protein
K11076	83.2772	3.66568	0.834946	5.74e-05	Cow	putrescine transport system ATP-binding protein
K07277	20124.7	0.867411	0.197682	5.78e-05	Cow	outer membrane protein insertion porin family
K21572	86398.4	0.990049	0.225636	5.78e-05	Cow	starch-binding outer membrane protein, SusD/RagB family
K00097	3577.4	0.900955	0.205375	5.8e-05	Cow	4-hydroxythreonine-4-phosphate dehydrogenase [EC:1.1.1.262]
K01520	5573.95	0.763726	0.174841	6.29e-05	Cow	dUTP pyrophosphatase [EC:3.6.1.23]
K00198	312.452	1.87302	0.429718	6.52e-05	Cow	anaerobic carbon-monoxide dehydrogenase catalytic subunit [EC:1.2.7.4]
K00331	259.004	1.91687	0.439994	6.57e-05	Cow	NADH-quinone oxidoreductase subunit B [EC:1.6.5.3]
K01198	7384.65	1.33577	0.306828	6.66e-05	Cow	xylan 1,4-beta-xylosidase [EC:3.2.1.37]
K01990	24647.4	0.655865	0.150674	6.67e-05	Cow	ABC-2 type transport system ATP-binding protein
K00794	5007.83	0.8922	0.205407	6.92e-05	Cow	6,7-dimethyl-8-ribityllumazine synthase [EC:2.5.1.78]
K03797	29322.6	0.831641	0.191877	7.18e-05	Cow	carboxyl-terminal processing protease [EC:3.4.21.102]
K00990	93.8727	7.77157	1.79639	7.4e-05	Cow	[protein-PII] uridylyltransferase [EC:2.7.7.59]
K14086	752.739	1.61273	0.372776	7.4e-05	Cow	ech hydrogenase subunit A
K09800	3896.65	1.21232	0.280297	7.43e-05	Cow	translocation and assembly module TamB
K00849	18394.3	0.760937	0.176397	7.78e-05	Cow	galactokinase [EC:2.7.1.6]
K04752	71.6362	3.04473	0.707178	8.04e-05	Cow	nitrogen regulatory protein P-II 2
K16849	62.5846	5.71121	1.3268	8.06e-05	Cow	altronate dehydratase small subunit [EC:4.2.1.7]
K07137	16689	0.668637	0.155376	8.09e-05	Cow	uncharacterized protein
K00688	35570.3	0.667641	0.155438	8.35e-05	Cow	glycogen phosphorylase [EC:2.4.1.1]
K03284	11571.4	0.786868	0.183401	8.51e-05	Cow	magnesium transporter
K01895	14215.7	0.819738	0.191125	8.55e-05	Cow	acetyl-CoA synthetase [EC:6.2.1.1]
K00946	7858.42	0.837442	0.195653	8.85e-05	Cow	thiamine-monophosphate kinase [EC:2.7.4.16]
K03925	3000.58	0.974327	0.227672	8.87e-05	Cow	MraZ protein
K07006	33.3671	9.11171	2.13127	9.03e-05	Cow	uncharacterized protein
K01933	13046	0.671164	0.157083	9.1e-05	Cow	phosphoribosylformylglycinamidine cyclo-ligase [EC:6.3.3.1]
K03612	2778.95	0.872331	0.204165	9.1e-05	Cow	electron transport complex protein RnfG
K01915	52760.6	0.630262	0.147557	9.15e-05	Cow	glutamine synthetase [EC:6.3.1.2]
K01657	12354.3	0.673599	0.157737	9.17e-05	Cow	anthranilate synthase component I [EC:4.1.3.27]
K00895	13874.6	0.797861	0.186937	9.22e-05	Cow	diphosphate-dependent phosphofructokinase [EC:2.7.1.90]
K01437	93.0388	3.36347	0.787981	9.22e-05	Cow	aspartoacylase [EC:3.5.1.15]
K05685	70.1739	4.50387	1.05609	9.33e-05	Cow	macrolide transport system ATP-binding/permease protein [EC:3.6.3.-]
K01848	757.698	1.44881	0.339931	9.4e-05	Cow	methylmalonyl-CoA mutase, N-terminal domain [EC:5.4.99.2]
K16650	32.912	9.52947	2.23576	9.4e-05	Cow	galactofuranosylgalactofuranosylrhamnosyl-N-acetylglucosaminyl-diphospho-decaprenol beta-1,5/1,6-galactofuranosyltransferase [EC:2.4.1.288]
K03736	68.6516	4.61849	1.08434	9.5e-05	Cow	ethanolamine ammonia-lyase small subunit [EC:4.3.1.7]
K03169	21480.5	0.724558	0.170149	9.53e-05	Cow	DNA topoisomerase III [EC:5.99.1.2]
K14090	420.277	1.56937	0.368631	9.57e-05	Cow	ech hydrogenase subunit E
K18344	32.3396	5.55438	1.3064	9.78e-05	Cow	two-component system, OmpR family, response regulator VanR
K15635	7330.42	0.802033	0.188793	9.9e-05	Cow	2,3-bisphosphoglycerate-independent phosphoglycerate mutase [EC:5.4.2.12]
K13655	46.7747	4.86995	1.14685	9.97e-05	Cow	HTH-type transcriptional regulator / antitoxin MqsA
K03773	4963.05	0.923393	0.217528	0.000100124	Cow	FKBP-type peptidyl-prolyl cis-trans isomerase FklB [EC:5.2.1.8]
K01960	12919.7	0.812266	0.191374	0.000100261	Cow	pyruvate carboxylase subunit B [EC:6.4.1.1]
K03325	75.0153	2.96074	0.697922	0.00010113	Cow	arsenite transporter
K00867	40.6951	8.25007	1.94504	0.000101306	Cow	type I pantothenate kinase [EC:2.7.1.33]
K07089	7517.61	0.652557	0.154195	0.000105605	Cow	uncharacterized protein
K03585	12710.6	0.793259	0.187618	0.000107039	Cow	membrane fusion protein, multidrug efflux system
K01595	152.776	4.52559	1.07175	0.00010954	Cow	phosphoenolpyruvate carboxylase [EC:4.1.1.31]
K00876	26954.9	0.742018	0.175764	0.000109883	Cow	uridine kinase [EC:2.7.1.48]
K00831	15553.4	0.636139	0.150892	0.00011252	Cow	phosphoserine aminotransferase [EC:2.6.1.52]
K01438	4768.05	1.26346	0.30009	0.000114985	Cow	acetylornithine deacetylase [EC:3.5.1.16]
K14682	210.338	1.91714	0.456407	0.000119927	Cow	amino-acid N-acetyltransferase [EC:2.3.1.1]
K07306	303.808	2.54868	0.60833	0.000125174	Cow	anaerobic dimethyl sulfoxide reductase subunit A [EC:1.8.5.3]
K09797	2980.67	1.00572	0.240155	0.000125927	Cow	uncharacterized protein
K08984	69.3087	3.65773	0.873714	0.000126435	Cow	putative membrane protein
K07683	19.5363	8.74797	2.09152	0.000128318	Cow	two-component system, NarL family, sensor histidine kinase NreB [EC:2.7.13.3]
K01431	63.2868	6.33493	1.51489	0.000128651	Cow	beta-ureidopropionase [EC:3.5.1.6]
K08138	7666.37	1.08113	0.258851	0.000131311	Cow	MFS transporter, SP family, xylose:H+ symportor
K02024	52.6797	7.82314	1.87397	0.000132347	Cow	maltoporin
K05807	3517.07	1.01411	0.243202	0.000134753	Cow	outer membrane protein assembly factor BamD
K19143	19.9157	7.63926	1.83362	0.00013648	Cow	CRISPR-associated protein Csx1
K03564	5185.98	0.824087	0.197871	0.000137116	Cow	peroxiredoxin Q/BCP [EC:1.11.1.15]
K02438	28.2686	7.93134	1.90612	0.000139085	Cow	glycogen debranching enzyme [EC:3.2.1.196]
K01591	7931.74	0.635006	0.152626	0.000139225	Cow	orotidine-5'-phosphate decarboxylase [EC:4.1.1.23]
K10941	54.5163	7.59736	1.82691	0.000140271	Cow	sigma-54 dependent transcriptional regulator, flagellar regulatory protein
K00868	4648.68	0.904045	0.217441	0.000140696	Cow	pyridoxine kinase [EC:2.7.1.35]
K03087	38.055	5.67481	1.36606	0.000142444	Cow	RNA polymerase nonessential primary-like sigma factor
K02224	5721.75	0.652246	0.157195	0.000144896	Cow	cobyrinic acid a,c-diamide synthase [EC:6.3.5.9 6.3.5.11]
K01265	15310.2	0.695296	0.167627	0.000145522	Cow	methionyl aminopeptidase [EC:3.4.11.18]
K02824	8053.82	0.730331	0.176093	0.000145666	Cow	uracil permease
K10907	9668.59	0.663579	0.16034	0.000150954	Cow	aminotransferase [EC:2.6.1.-]
K00260	252.933	1.81787	0.440058	0.000155554	Cow	glutamate dehydrogenase [EC:1.4.1.2]
K01609	4693.27	0.743837	0.180085	0.000155746	Cow	indole-3-glycerol phosphate synthase [EC:4.1.1.48]
K06861	7190.38	0.796871	0.193118	0.000157791	Cow	lipopolysaccharide export system ATP-binding protein [EC:3.6.3.-]
K03783	5255.5	0.807299	0.196323	0.000166708	Cow	purine-nucleoside phosphorylase [EC:2.4.2.1]
K10709	33.3177	5.48744	1.33506	0.000167873	Cow	fructoselysine 3-epimerase [EC:5.1.3.41]
K00625	10738	0.734708	0.179032	0.000171812	Cow	phosphate acetyltransferase [EC:2.3.1.8]
K11747	34.4861	7.30063	1.77923	0.000172023	Cow	glutathione-regulated potassium-efflux system protein KefB
K06041	7261.31	0.860453	0.209719	0.000172136	Cow	arabinose-5-phosphate isomerase [EC:5.3.1.13]
K01914	8166.64	0.822623	0.200695	0.000174978	Cow	aspartate--ammonia ligase [EC:6.3.1.1]
K00013	10747.9	0.684269	0.166978	0.000175503	Cow	histidinol dehydrogenase [EC:1.1.1.23]
K03517	11315.9	0.866011	0.211832	0.000181657	Cow	quinolinate synthase [EC:2.5.1.72]
K00104	1405.94	1.18069	0.288839	0.000181844	Cow	glycolate oxidase [EC:1.1.3.15]
K16345	66.1972	8.25067	2.01861	0.000181993	Cow	xanthine permease XanP
K09457	6548.18	0.717027	0.176434	0.000198604	Cow	7-cyano-7-deazaguanine reductase [EC:1.7.1.13]
K00024	11148.7	0.726371	0.178798	0.000199555	Cow	malate dehydrogenase [EC:1.1.1.37]
K01685	9753.7	0.916445	0.225903	0.000204093	Cow	altronate hydrolase [EC:4.2.1.7]
K01687	20103.7	0.683992	0.168697	0.000205696	Cow	dihydroxy-acid dehydratase [EC:4.2.1.9]
K01869	43529.6	0.571548	0.141603	0.000220325	Cow	leucyl-tRNA synthetase [EC:6.1.1.4]
K06920	6017.22	0.762996	0.189563	0.000229832	Cow	7-cyano-7-deazaguanine synthase [EC:6.3.4.20]
K21011	242.22	1.79221	0.446408	0.000238987	Cow	polysaccharide biosynthesis protein PelF
K00793	5954.04	0.760376	0.189536	0.000241779	Cow	riboflavin synthase [EC:2.5.1.9]
K19235	43.2101	7.30133	1.82025	0.000242179	Cow	L,D-transpeptidase YbiS
K01716	26.8205	8.39276	2.09259	0.000242441	Cow	3-hydroxyacyl-[acyl-carrier protein] dehydratase / trans-2-decenoyl-[acyl-carrier protein] isomerase [EC:4.2.1.59 5.3.3.14]
K07451	237.427	2.38812	0.596706	0.000250417	Cow	5-methylcytosine-specific restriction enzyme A [EC:3.1.21.-]
K15256	22.9802	8.04922	2.01187	0.00025135	Cow	tRNA (cmo5U34)-methyltransferase [EC:2.1.1.-]
K13283	79.8263	6.5556	1.63911	0.000252595	Cow	ferrous-iron efflux pump FieF
K17947	102.836	2.32493	0.581748	0.00025561	Cow	dTDP-L-rhamnose 4-epimerase [EC:5.1.3.25]
K01058	384.207	1.79516	0.449489	0.000258263	Cow	phospholipase A1/A2 [EC:3.1.1.32 3.1.1.4]
K03496	14083.7	0.622378	0.156133	0.000265923	Cow	chromosome partitioning protein
K16124	55.2284	6.46189	1.62123	0.000266102	Cow	tyrocidine synthetase III
K00349	5174.07	0.789461	0.198335	0.000270579	Cow	Na+-transporting NADH:ubiquinone oxidoreductase subunit D [EC:1.6.5.8]
K00099	12279.7	0.643092	0.162018	0.000280696	Cow	1-deoxy-D-xylulose-5-phosphate reductoisomerase [EC:1.1.1.267]
K11073	65.3278	5.15988	1.30137	0.000285292	Cow	putrescine transport system substrate-binding protein
K04772	51.2587	7.50092	1.89549	0.000294123	Cow	serine protease DegQ [EC:3.4.21.-]
K01958	1515.84	1.09067	0.275801	0.000296848	Cow	pyruvate carboxylase [EC:6.4.1.1]
K21636	55209.3	0.511916	0.129468	0.000297082	Cow	ribonucleoside-triphosphate reductase (formate) [EC:1.1.98.6]
K01992	24958.8	0.706544	0.178954	0.000303579	Cow	ABC-2 type transport system permease protein
K02391	26.1759	7.81099	1.97879	0.000304097	Cow	flagellar basal-body rod protein FlgF
K08191	10389.8	0.866717	0.219601	0.000304564	Cow	MFS transporter, ACS family, hexuronate transporter
K17759	10205.4	0.758657	0.19224	0.000304617	Cow	NAD(P)H-hydrate epimerase [EC:5.1.99.6]
K01740	33247.8	0.604259	0.153306	0.000309957	Cow	O-acetylhomoserine (thiol)-lyase [EC:2.5.1.49]
K01485	277.757	1.81478	0.461646	0.000321986	Cow	cytosine/creatinine deaminase [EC:3.5.4.1 3.5.4.21]
K02498	61.57	4.85005	1.23467	0.000325036	Cow	HemY protein
K00245	42.983	5.74989	1.46405	0.000325573	Cow	fumarate reductase iron-sulfur subunit [EC:1.3.5.4]
K01620	6303.32	0.933291	0.238041	0.000333563	Cow	threonine aldolase [EC:4.1.2.48]
K14187	35.0864	8.06996	2.06013	0.000337842	Cow	chorismate mutase / prephenate dehydrogenase [EC:5.4.99.5 1.3.1.12]
K10109	50.1072	6.43336	1.643	0.000339792	Cow	maltose/maltodextrin transport system permease protein
K11104	1424.2	0.904821	0.231502	0.000348767	Cow	melibiose permease
K03778	2879.26	0.834116	0.213618	0.000353283	Cow	D-lactate dehydrogenase [EC:1.1.1.28]
K16066	31.9566	7.73386	1.98073	0.000353283	Cow	3-hydroxy acid dehydrogenase / malonic semialdehyde reductase [EC:1.1.1.381 1.1.1.-]
K06188	7312.39	0.72473	0.185886	0.000360857	Cow	aquaporin Z
K01652	25661.9	0.682054	0.175318	0.000372634	Cow	acetolactate synthase I/II/III large subunit [EC:2.2.1.6]
K07149	112.437	2.89385	0.74385	0.000372634	Cow	uncharacterized protein
K01966	850.713	1.60865	0.41367	0.000374537	Cow	propionyl-CoA carboxylase beta chain [EC:6.4.1.3 2.1.3.15]
K19694	36.5024	3.869	0.994921	0.000374537	Cow	two-component system, sensor histidine kinase ChiS
K00088	20542.7	0.651337	0.16789	0.000387509	Cow	IMP dehydrogenase [EC:1.1.1.205]
K17266	70.0234	3.24089	0.835407	0.000387509	Cow	major vault protein
K03827	19.9063	8.1856	2.11063	0.000388989	Cow	putative acetyltransferase [EC:2.3.1.-]
K01262	20836.5	0.723324	0.187133	0.000406472	Cow	Xaa-Pro aminopeptidase [EC:3.4.11.9]
K04516	6905.88	0.850172	0.220002	0.000407565	Cow	chorismate mutase [EC:5.4.99.5]
K17103	5442.88	0.839387	0.21722	0.000407565	Cow	CDP-diacylglycerol---serine O-phosphatidyltransferase [EC:2.7.8.8]
K02521	40.1117	4.81197	1.24555	0.000408291	Cow	LysR family transcriptional regulator, positive regulator for ilvC
K07121	65.2847	5.59813	1.45125	0.00041655	Cow	uncharacterized protein
K16923	1395.78	1.56588	0.40614	0.000419523	Cow	energy-coupling factor transport system substrate-specific component
K08311	35.9833	6.71518	1.74281	0.000423029	Cow	putative (di)nucleoside polyphosphate hydrolase [EC:3.6.1.-]
K00761	8167.31	0.639932	0.166131	0.000424558	Cow	uracil phosphoribosyltransferase [EC:2.4.2.9]
K02047	526.463	1.62389	0.422277	0.000434367	Cow	sulfate transport system permease protein
K01497	30.0898	7.23343	1.88188	0.000437235	Cow	GTP cyclohydrolase II [EC:3.5.4.25]
K19955	8982.98	0.692029	0.18005	0.000437235	Cow	alcohol dehydrogenase [EC:1.1.1.-]
K00951	38998.4	0.652864	0.169885	0.000437888	Cow	GTP pyrophosphokinase [EC:2.7.6.5]
K07240	10838.9	0.718492	0.187086	0.000442083	Cow	chromate transporter
K01053	206.093	2.20729	0.57655	0.000462256	Cow	gluconolactonase [EC:3.1.1.17]
K11902	79.0519	5.17488	1.35447	0.000476019	Cow	type VI secretion system protein ImpA
K00347	8104.07	0.741911	0.194248	0.000477176	Cow	Na+-transporting NADH:ubiquinone oxidoreductase subunit B [EC:1.6.5.8]
K01704	6040.3	0.675785	0.176927	0.000477176	Cow	3-isopropylmalate/(R)-2-methylmalate dehydratase small subunit [EC:4.2.1.33 4.2.1.35]
K00897	64.4426	4.10999	1.07811	0.000489636	Cow	kanamycin kinase [EC:2.7.1.95]
K01703	14245.5	0.667274	0.175102	0.00049152	Cow	3-isopropylmalate/(R)-2-methylmalate dehydratase large subunit [EC:4.2.1.33 4.2.1.35]
K06959	16768.8	0.661732	0.173845	0.000499162	Cow	protein Tex
K07708	35.3635	7.75629	2.03839	0.000501463	Cow	two-component system, NtrC family, nitrogen regulation sensor histidine kinase GlnL [EC:2.7.13.3]
K09469	1448.21	1.01688	0.267611	0.000510996	Cow	2-aminoethylphosphonate-pyruvate transaminase
K07308	50.4303	6.9138	1.82024	0.000513788	Cow	anaerobic dimethyl sulfoxide reductase subunit C (DMSO reductase anchor subunit)
K09607	1105.64	2.9314	0.771868	0.000514398	Cow	immune inhibitor A [EC:3.4.24.-]
K14080	186.071	2.6477	0.69754	0.000518211	Cow	[methyl-Co(III) methanol-specific corrinoid protein]:coenzyme M methyltransferase [EC:2.1.1.246]
K11896	130.817	3.58839	0.947479	0.000534435	Cow	type VI secretion system protein ImpG
K03522	8747.15	0.618389	0.163372	0.000538638	Cow	electron transfer flavoprotein alpha subunit
K00057	9774.21	0.704822	0.186299	0.000541822	Cow	glycerol-3-phosphate dehydrogenase (NAD(P)+) [EC:1.1.1.94]
K01728	128.521	2.8126	0.743895	0.000545294	Cow	pectate lyase [EC:4.2.2.2]
K02664	76.9237	2.84056	0.751503	0.000546729	Cow	type IV pilus assembly protein PilO
K03404	342.381	1.69468	0.448695	0.000551458	Cow	magnesium chelatase subunit D [EC:6.6.1.1]
K01956	10078.5	0.754188	0.199861	0.000558255	Cow	carbamoyl-phosphate synthase small subunit [EC:6.3.5.5]
K04720	3623.71	0.918585	0.243646	0.000565185	Cow	threonine-phosphate decarboxylase [EC:4.1.1.81]
K14665	162.324	2.33905	0.620479	0.000565697	Cow	amidohydrolase [EC:3.5.1.-]
K02371	3339.79	1.07807	0.286088	0.000568458	Cow	enoyl-[acyl-carrier protein] reductase II [EC:1.3.1.9]
K16238	68.3971	3.70181	0.982826	0.000572201	Cow	ethanolamine permease
K00677	4694.15	0.799159	0.212248	0.000574681	Cow	UDP-N-acetylglucosamine acyltransferase [EC:2.3.1.129]
K00791	10535.2	0.742684	0.197469	0.00058316	Cow	tRNA dimethylallyltransferase [EC:2.5.1.75]
K01129	11169.7	0.677487	0.180242	0.000587369	Cow	dGTPase [EC:3.1.5.1]
K01159	4469.24	0.668547	0.177882	0.000587819	Cow	crossover junction endodeoxyribonuclease RuvC [EC:3.1.22.4]
K04691	35.1754	7.72673	2.05645	0.000589851	Cow	serine protease DegS [EC:3.4.21.-]
K01925	16801.2	0.629282	0.167526	0.000591734	Cow	UDP-N-acetylmuramoylalanine--D-glutamate ligase [EC:6.3.2.9]
K00557	46.9935	6.18016	1.64617	0.000595645	Cow	tRNA (uracil-5-)-methyltransferase [EC:2.1.1.35]
K02314	18129.5	0.649184	0.173448	0.000619561	Cow	replicative DNA helicase [EC:3.6.4.12]
K02501	4885.54	0.691494	0.184767	0.000619814	Cow	glutamine amidotransferase [EC:2.4.2.-]
K00812	19892.5	0.651384	0.174262	0.000629656	Cow	aspartate aminotransferase [EC:2.6.1.1]
K03439	7334.55	0.73438	0.196619	0.000636037	Cow	tRNA (guanine-N7-)-methyltransferase [EC:2.1.1.33]
K01173	1523.4	1.28428	0.344233	0.000646175	Cow	endonuclease G, mitochondrial
K19510	11.1818	7.71647	2.07819	0.00068903	Cow	fructoselysine-6-phosphate deglycase
K03544	17555.1	0.552938	0.148959	0.000690657	Cow	ATP-dependent Clp protease ATP-binding subunit ClpX
K14055	48.9853	7.41936	1.99907	0.000691473	Cow	universal stress protein E
K03458	994.187	1.67419	0.451336	0.000695324	Cow	nucleobase:cation symporter-2, NCS2 family
K09748	4355.16	0.790855	0.213307	0.000699248	Cow	ribosome maturation factor RimP
K07775	35.5706	6.69973	1.80771	0.000702552	Cow	two-component system, OmpR family, response regulator ResD
K03977	18912.8	0.595117	0.16079	0.000715419	Cow	GTPase
K11903	39.2561	7.09171	1.9163	0.000716191	Cow	type VI secretion system secreted protein Hcp
K09516	5492.81	0.92114	0.249048	0.000721024	Cow	all-trans-retinol 13,14-reductase [EC:1.3.99.23]
K05349	65137.3	0.795184	0.21508	0.000724681	Cow	beta-glucosidase [EC:3.2.1.21]
K03606	2035.32	1.32466	0.358683	0.000735753	Cow	putative colanic acid biosysnthesis UDP-glucose lipid carrier transferase
K01051	4227.15	1.1413	0.309223	0.000741593	Cow	pectinesterase [EC:3.1.1.11]
K03613	5754.38	0.646015	0.175038	0.000741593	Cow	electron transport complex protein RnfE
K00833	828.879	0.855193	0.231841	0.000746346	Cow	adenosylmethionine---8-amino-7-oxononanoate aminotransferase [EC:2.6.1.62]
K06918	45.566	6.85018	1.85737	0.000747499	Cow	uncharacterized protein
K03314	54.4158	5.63785	1.53368	0.000780211	Cow	Na+:H+ antiporter, NhaB family
K03806	23.214	7.41441	2.01888	0.000790392	Cow	N-acetyl-anhydromuramoyl-L-alanine amidase [EC:3.5.1.28]
K07095	6488.7	0.7196	0.196279	0.000808328	Cow	uncharacterized protein
K01894	28.0933	7.46854	2.03818	0.000812854	Cow	glutamyl-Q tRNA(Asp) synthetase [EC:6.1.1.-]
K06885	7198.06	0.7114	0.19454	0.000834697	Cow	uncharacterized protein
K00832	1743	0.933357	0.255309	0.000837433	Cow	aromatic-amino-acid transaminase [EC:2.6.1.57]
K01625	5667.75	0.812455	0.222342	0.000842442	Cow	2-dehydro-3-deoxyphosphogluconate aldolase / (4S)-4-hydroxy-2-oxoglutarate aldolase [EC:4.1.2.14 4.1.3.42]
K00962	30351.6	0.545923	0.149427	0.000843871	Cow	polyribonucleotide nucleotidyltransferase [EC:2.7.7.8]
K20541	56.7597	6.29663	1.72372	0.000844646	Cow	cellulose synthase operon protein B
K01785	15729.7	0.722823	0.198238	0.000865268	Cow	aldose 1-epimerase [EC:5.1.3.3]
K01883	21511.6	0.521973	0.143237	0.000870947	Cow	cysteinyl-tRNA synthetase [EC:6.1.1.16]
K08137	52.5165	6.16187	1.69377	0.0008889	Cow	MFS transporter, SP family, galactose:H+ symporter
K00262	30541	0.545738	0.150066	0.0008928	Cow	glutamate dehydrogenase (NADP+) [EC:1.4.1.4]
K02529	11427.8	0.821043	0.226002	0.000903858	Cow	LacI family transcriptional regulator
K00873	8919.06	0.776245	0.214442	0.000945826	Cow	pyruvate kinase [EC:2.7.1.40]
K18640	232.444	1.69012	0.467144	0.000949795	Cow	plasmid segregation protein ParM
K02429	15724.2	0.685497	0.189557	0.000954549	Cow	MFS transporter, FHS family, L-fucose permease
K03771	12572.3	0.69837	0.193203	0.000958465	Cow	peptidyl-prolyl cis-trans isomerase SurA [EC:5.2.1.8]
K03924	12783.6	0.683465	0.189091	0.00095852	Cow	MoxR-like ATPase [EC:3.6.3.-]
K11921	469.7	1.76872	0.48947	0.000961249	Cow	LysR family transcriptional regulator, cyn operon transcriptional activator
K06891	826.259	0.999871	0.276905	0.000970479	Cow	ATP-dependent Clp protease adaptor protein ClpS
K06217	10387.2	0.538804	0.149522	0.000994772	Cow	phosphate starvation-inducible protein PhoH and related proteins
K01950	12838	0.664441	0.184541	0.00100415	Cow	NAD+ synthase (glutamine-hydrolysing) [EC:6.3.5.1]
K21063	997.241	1.39633	0.388372	0.00102276	Cow	5-amino-6-(5-phospho-D-ribitylamino)uracil phosphatase [EC:3.1.3.104]
K00765	8948.24	0.580006	0.161331	0.00102288	Cow	ATP phosphoribosyltransferase [EC:2.4.2.17]
K00244	2910.23	0.873072	0.243231	0.00104228	Cow	fumarate reductase flavoprotein subunit [EC:1.3.5.4]
K09798	73.3374	3.12619	0.871059	0.00104288	Cow	uncharacterized protein
K03481	331.369	1.5061	0.420017	0.00105424	Cow	RpiR family transcriptional regulator, glv operon transcriptional regulator
K03703	25444.4	0.594882	0.166059	0.00106573	Cow	excinuclease ABC subunit C
K05988	334.943	2.7198	0.759628	0.00107282	Cow	dextranase [EC:3.2.1.11]
K07043	3706.86	0.583652	0.163066	0.00107695	Cow	uncharacterized protein
K09117	2761.24	0.931492	0.260842	0.00110543	Cow	uncharacterized protein
K15987	18058.8	0.64404	0.180477	0.00111462	Cow	K(+)-stimulated pyrophosphate-energized sodium pump [EC:3.6.1.1]
K11907	137.659	3.00285	0.841912	0.00112093	Cow	type VI secretion system protein VasG
K00700	27879.1	0.561262	0.157432	0.00112532	Cow	1,4-alpha-glucan branching enzyme [EC:2.4.1.18]
K01000	16290.2	0.590638	0.165865	0.00114162	Cow	phospho-N-acetylmuramoyl-pentapeptide-transferase [EC:2.7.8.13]
K17758	10290.3	0.671419	0.18856	0.00114162	Cow	ADP-dependent NAD(P)H-hydrate dehydratase [EC:4.2.1.136]
K21006	40.6516	7.48267	2.10477	0.00116243	Cow	polysaccharide biosynthesis protein PelA
K03779	578.78	1.61004	0.452952	0.00116338	Cow	L(+)-tartrate dehydratase alpha subunit [EC:4.2.1.32]
K19334	175.539	1.55291	0.436918	0.00116379	Cow	biofilm protein TabA
K02500	8145.95	0.579688	0.163349	0.00118405	Cow	cyclase [EC:4.1.3.-]
K12940	217.423	2.20178	0.620616	0.00118785	Cow	aminobenzoyl-glutamate utilization protein A
K21573	14620.7	0.942411	0.265938	0.00120523	Cow	TonB-dependent starch-binding outer membrane protein SusC
K18687	14.0202	7.00418	1.97721	0.00121013	Cow	HIP---CoA ligase [EC:6.2.1.41]
K03593	7966.72	0.783989	0.221643	0.00123178	Cow	ATP-binding protein involved in chromosome partitioning
K03086	20861.3	0.639734	0.181004	0.00124172	Cow	RNA polymerase primary sigma factor
K03550	5975.14	0.676525	0.191796	0.00127079	Cow	holliday junction DNA helicase RuvA [EC:3.6.4.12]
K02663	45.2592	3.02699	0.859156	0.00128885	Cow	type IV pilus assembly protein PilN
K00283	8106.09	0.809685	0.230281	0.00132124	Cow	glycine dehydrogenase subunit 2 [EC:1.4.4.2]
K18234	4067.61	0.579472	0.164845	0.00132446	Cow	virginiamycin A acetyltransferase [EC:2.3.1.-]
K21571	2616.42	1.40283	0.400608	0.00138857	Cow	starch-binding outer membrane protein SusE/F
K06950	5593.28	0.79207	0.226207	0.00138877	Cow	uncharacterized protein
K00848	7525.54	0.712395	0.203532	0.00139491	Cow	rhamnulokinase [EC:2.7.1.5]
K01893	16150.9	0.580314	0.165905	0.00140506	Cow	asparaginyl-tRNA synthetase [EC:6.1.1.22]
K01945	14281.9	0.522439	0.149676	0.00144253	Cow	phosphoribosylamine---glycine ligase [EC:6.3.4.13]
K03615	11110.8	0.591399	0.169726	0.00146837	Cow	electron transport complex protein RnfC
K18142	19.8105	7.58059	2.17547	0.00146837	Cow	multidrug efflux pump
K02470	39860.1	0.467989	0.134376	0.00147706	Cow	DNA gyrase subunit B [EC:5.99.1.3]
K07018	72.4999	4.94238	1.42095	0.00149875	Cow	uncharacterized protein
K04019	18.2184	7.04061	2.02952	0.00154421	Cow	ethanolamine utilization protein EutA
K08223	1708.35	0.884926	0.255887	0.00160222	Cow	MFS transporter, FSR family, fosmidomycin resistance protein
K11074	48.6393	3.73501	1.08187	0.0016343	Cow	putrescine transport system permease protein
K03149	1286.84	1.04131	0.302167	0.001668	Cow	thiazole synthase [EC:2.8.1.10]
K07120	409.338	2.11867	0.615386	0.00168622	Cow	uncharacterized protein
K01420	132.451	2.24423	0.653534	0.0017316	Cow	CRP/FNR family transcriptional regulator, anaerobic regulatory protein
K03183	3505.93	0.833043	0.242755	0.00174329	Cow	demethylmenaquinone methyltransferase / 2-methoxy-6-polyprenyl-1,4-benzoquinol methylase [EC:2.1.1.163 2.1.1.201]
K03287	87.4323	2.79812	0.81538	0.00174329	Cow	outer membrane factor, OMF family
K07657	257.35	2.15258	0.627324	0.00174375	Cow	two-component system, OmpR family, phosphate regulon response regulator PhoB
K07496	7823.98	1.05229	0.306885	0.00175831	Cow	putative transposase
K07391	17293.6	0.566449	0.165407	0.00178318	Cow	magnesium chelatase family protein
K07037	10952.3	0.733515	0.214235	0.00178653	Cow	uncharacterized protein
K11690	158.828	2.17429	0.636169	0.0018234	Cow	C4-dicarboxylate transporter, DctM subunit
K00942	7062.14	0.645867	0.189323	0.00186007	Cow	guanylate kinase [EC:2.7.4.8]
K03823	450.43	1.39083	0.408191	0.00187993	Cow	phosphinothricin acetyltransferase [EC:2.3.1.183]
K11085	14529.1	0.738777	0.216927	0.0018876	Cow	ATP-binding cassette, subfamily B, bacterial MsbA [EC:3.6.3.-]
K00215	9501.86	0.609869	0.179416	0.00192469	Cow	4-hydroxy-tetrahydrodipicolinate reductase [EC:1.17.1.8]
K01923	11962.6	0.478234	0.140741	0.00193119	Cow	phosphoribosylaminoimidazole-succinocarboxamide synthase [EC:6.3.2.6]
K00826	15309.6	0.517617	0.152401	0.001941	Cow	branched-chain amino acid aminotransferase [EC:2.6.1.42]
K03092	6598.03	0.66351	0.195554	0.0019629	Cow	RNA polymerase sigma-54 factor
K09925	12.8885	7.94174	2.34091	0.00196308	Cow	uncharacterized protein
K02015	11276.6	0.593661	0.175521	0.00202776	Cow	iron complex transport system permease protein
K00979	5640.46	0.770814	0.228208	0.00205516	Cow	3-deoxy-manno-octulosonate cytidylyltransferase (CMP-KDO synthetase) [EC:2.7.7.38]
K00788	3285.66	0.878997	0.260352	0.00206376	Cow	thiamine-phosphate pyrophosphorylase [EC:2.5.1.3]
K01906	201.141	2.09327	0.620103	0.00206617	Cow	6-carboxyhexanoate--CoA ligase [EC:6.2.1.14]
K01195	5737.34	0.656635	0.194611	0.00207688	Cow	beta-glucuronidase [EC:3.2.1.31]
K03554	23.9885	7.27292	2.15663	0.00208594	Cow	recombination associated protein RdgC
K02945	18471.8	0.53741	0.159468	0.00209836	Cow	small subunit ribosomal protein S1
K03707	26.2007	3.89037	1.15519	0.00211439	Cow	thiaminase (transcriptional activator TenA) [EC:3.5.99.2]
K00175	12205.2	0.558361	0.165849	0.00212107	Cow	2-oxoglutarate/2-oxoacid ferredoxin oxidoreductase subunit beta [EC:1.2.7.3 1.2.7.11]
K03617	6014.37	0.54032	0.160595	0.00213638	Cow	electron transport complex protein RnfA
K00936	316.424	1.91366	0.569609	0.0021692	Cow	two-component system, sensor histidine kinase PdtaS [EC:2.7.13.3]
K01940	17488.9	0.510652	0.152063	0.00217912	Cow	argininosuccinate synthase [EC:6.3.4.5]
K01258	8964.99	0.660972	0.196856	0.00218189	Cow	tripeptide aminopeptidase [EC:3.4.11.4]
K03402	2821.71	0.755501	0.225227	0.0022034	Cow	transcriptional regulator of arginine metabolism
K06986	51.5833	3.45743	1.03184	0.00222704	Cow	uncharacterized protein
K03555	34473.7	0.534134	0.159622	0.00225769	Cow	DNA mismatch repair protein MutS
K13788	312.704	1.58402	0.474268	0.00230669	Cow	phosphate acetyltransferase [EC:2.3.1.8]
K21007	24.4716	7.47515	2.23805	0.00230669	Cow	polysaccharide biosynthesis protein PelB
K07568	18932.1	0.596333	0.1786	0.00231367	Cow	S-adenosylmethionine:tRNA ribosyltransferase-isomerase [EC:2.4.99.17]
K01588	5983.74	0.505339	0.151443	0.0023297	Cow	5-(carboxyamino)imidazole ribonucleotide mutase [EC:5.4.99.18]
K05303	27.5834	4.15955	1.24727	0.00234414	Cow	O-methyltransferase [EC:2.1.1.-]
K10942	32.9432	5.57409	1.67203	0.00235283	Cow	two-component system, sensor histidine kinase FlrB [EC:2.7.13.3]
K01247	142.008	2.11966	0.635953	0.00235709	Cow	DNA-3-methyladenine glycosylase II [EC:3.2.2.21]
K10763	19.4807	7.08132	2.12494	0.00235892	Cow	DnaA-homolog protein
K16323	458.946	1.45285	0.43705	0.00242081	Cow	purine nucleoside transport protein
K03718	4929.67	0.738129	0.222237	0.00244424	Cow	Lrp/AsnC family transcriptional regulator, regulator for asnA, asnC and gidA
K05606	3981.75	0.616845	0.1859	0.00246776	Cow	methylmalonyl-CoA/ethylmalonyl-CoA epimerase [EC:5.1.99.1]
K02503	5203.51	0.63144	0.190345	0.00247184	Cow	histidine triad (HIT) family protein
K13038	7950.41	0.653739	0.197099	0.00247495	Cow	phosphopantothenoylcysteine decarboxylase / phosphopantothenate---cysteine ligase [EC:4.1.1.36 6.3.2.5]
K00886	23.406	7.28452	2.19823	0.00249859	Cow	polyphosphate glucokinase [EC:2.7.1.63]
K00759	6410.72	0.674123	0.203765	0.00253834	Cow	adenine phosphoribosyltransferase [EC:2.4.2.7]
K03548	34.5656	6.95831	2.10888	0.00261451	Cow	putative permease
K03978	6374.09	0.620433	0.188033	0.00261451	Cow	GTP-binding protein
K20345	16.0635	7.05288	2.14001	0.00264529	Cow	membrane fusion protein, peptide pheromone/bacteriocin exporter
K18691	2631.42	0.883499	0.268118	0.00264708	Cow	membrane-bound lytic murein transglycosylase F [EC:4.2.2.-]
K03438	9296.46	0.633439	0.192334	0.0026603	Cow	16S rRNA (cytosine1402-N4)-methyltransferase [EC:2.1.1.199]
K00790	16653.7	0.534682	0.162385	0.00266584	Cow	UDP-N-acetylglucosamine 1-carboxyvinyltransferase [EC:2.5.1.7]
K00798	2935.61	0.649277	0.197337	0.00268771	Cow	cob(I)alamin adenosyltransferase [EC:2.5.1.17]
K10241	27.0607	3.81174	1.15916	0.00270201	Cow	cellobiose transport system permease protein
K03760	3443.67	1.17873	0.358596	0.00271112	Cow	lipid A ethanolaminephosphotransferase [EC:2.7.8.43]
K00655	5709.77	0.662309	0.20191	0.0027692	Cow	1-acyl-sn-glycerol-3-phosphate acyltransferase [EC:2.3.1.51]
K10843	335.981	1.55985	0.475527	0.0027692	Cow	DNA excision repair protein ERCC-3 [EC:3.6.4.12]
K01971	396.501	2.38384	0.726787	0.00277001	Cow	bifunctional non-homologous end joining protein LigD [EC:6.5.1.1]
K02337	39841.6	0.553506	0.169271	0.0028596	Cow	DNA polymerase III subunit alpha [EC:2.7.7.7]
K02335	33503.4	0.537038	0.164462	0.0028996	Cow	DNA polymerase I [EC:2.7.7.7]
K01619	8507.32	0.708149	0.217087	0.00292956	Cow	deoxyribose-phosphate aldolase [EC:4.1.2.4]
K00067	10931.5	0.618116	0.19021	0.0030528	Cow	dTDP-4-dehydrorhamnose reductase [EC:1.1.1.133]
K00992	26.7241	5.1525	1.58737	0.00308922	Cow	N-acetyl-alpha-D-muramate 1-phosphate uridylyltransferase [EC:2.7.7.99]
K03697	289.912	1.33009	0.409895	0.00309819	Cow	ATP-dependent Clp protease ATP-binding subunit ClpE
K02044	277.038	1.81522	0.560271	0.00314775	Cow	phosphonate transport system substrate-binding protein
K01662	19278.8	0.556797	0.172229	0.00321759	Cow	1-deoxy-D-xylulose-5-phosphate synthase [EC:2.2.1.7]
K00615	28316.4	0.465861	0.14439	0.00327798	Cow	transketolase [EC:2.2.1.1]
K00048	3345.27	0.540931	0.167812	0.00330839	Cow	lactaldehyde reductase [EC:1.1.1.77]
K00762	8784.41	0.482032	0.149657	0.00333553	Cow	orotate phosphoribosyltransferase [EC:2.4.2.10]
K02170	15.6309	7.54413	2.34401	0.00335799	Cow	pimeloyl-[acyl-carrier protein] methyl ester esterase [EC:3.1.1.85]
K03553	15310.9	0.476647	0.148151	0.00336978	Cow	recombination protein RecA
K18285	895.948	1.19002	0.370259	0.00340639	Cow	aminodeoxyfutalosine synthase [EC:2.5.1.120]
K00845	11197.4	0.576619	0.179459	0.00341333	Cow	glucokinase [EC:2.7.1.2]
K22044	430.465	1.33568	0.416552	0.0034902	Cow	moderate conductance mechanosensitive channel
K00972	643.511	1.34084	0.418404	0.0035108	Cow	UDP-N-acetylglucosamine/UDP-N-acetylgalactosamine diphosphorylase [EC:2.7.7.23 2.7.7.83]
K13735	61.4018	8.8225	2.75334	0.0035132	Cow	adhesin/invasin
K02569	36.5555	5.698	1.77894	0.00352655	Cow	cytochrome c-type protein NapC
K02523	5480.68	0.765656	0.239066	0.00352846	Cow	octaprenyl-diphosphate synthase [EC:2.5.1.90]
K03673	23.1886	7.06251	2.20533	0.00352899	Cow	thiol:disulfide interchange protein DsbA
K07448	1502.09	1.03105	0.32199	0.00353149	Cow	restriction system protein
K20904	20.7353	6.28623	1.96431	0.00355246	Cow	(R)-2-hydroxyglutaryl-CoA dehydratase subunit beta [EC:4.2.1.167]
K06168	17035	0.515376	0.161115	0.00356567	Cow	tRNA-2-methylthio-N6-dimethylallyladenosine synthase [EC:2.8.4.3]
K02836	15681	0.478794	0.150093	0.00366547	Cow	peptide chain release factor 2
K01665	212.652	2.95822	0.928748	0.00372267	Cow	para-aminobenzoate synthetase component I [EC:2.6.1.85]
K03634	155.77	2.12485	0.66845	0.0038013	Cow	outer membrane lipoprotein carrier protein
K03665	12160.4	0.543072	0.17089	0.00380816	Cow	GTPase
K03695	31518.6	0.48176	0.151619	0.00381205	Cow	ATP-dependent Clp protease ATP-binding subunit ClpB
K02563	11384.3	0.518952	0.163364	0.00381762	Cow	UDP-N-acetylglucosamine--N-acetylmuramyl-(pentapeptide) pyrophosphoryl-undecaprenol N-acetylglucosamine transferase [EC:2.4.1.227]
K03521	5280.39	0.543983	0.171289	0.00382662	Cow	electron transfer flavoprotein beta subunit
K01849	203.921	1.3741	0.432917	0.00384766	Cow	methylmalonyl-CoA mutase, C-terminal domain [EC:5.4.99.2]
K11750	44.4736	6.64457	2.0964	0.00389909	Cow	esterase FrsA [EC:3.1.-.-]
K03979	13637.9	0.49515	0.156619	0.00399628	Cow	GTPase [EC:3.6.5.-]
K03641	551.103	1.47763	0.467737	0.00402701	Cow	TolB protein
K07002	44.3921	3.50039	1.10833	0.00403627	Cow	uncharacterized protein
K10108	23.1236	6.74708	2.13873	0.00408075	Cow	maltose/maltodextrin transport system substrate-binding protein
K22293	11.0125	7.22707	2.29685	0.00418964	Cow	GntR family transcriptional regulator, rspAB operon transcriptional repressor
K13622	17.3688	4.545	1.44632	0.00424073	Cow	S-adenosylmethionine-diacylglycerol 3-amino-3-carboxypropyl transferase
K00705	24889	0.546175	0.174026	0.00428898	Cow	4-alpha-glucanotransferase [EC:2.4.1.25]
K13001	79.1115	4.77676	1.52223	0.0042932	Cow	mannosyltransferase [EC:2.4.1.-]
K03043	58904.2	0.46759	0.149084	0.00431381	Cow	DNA-directed RNA polymerase subunit beta [EC:2.7.7.6]
K09882	22.9819	6.61868	2.11197	0.00434628	Cow	cobaltochelatase CobS [EC:6.6.1.2]
K00945	5722.45	0.549105	0.175385	0.00437368	Cow	CMP/dCMP kinase [EC:2.7.4.25]
K00865	4601.38	0.653394	0.20877	0.0043877	Cow	glycerate 2-kinase [EC:2.7.1.165]
K01183	253.44	1.96292	0.627619	0.00441001	Cow	chitinase [EC:3.2.1.14]
K09612	18.8336	5.30066	1.70044	0.0045623	Cow	alkaline phosphatase isozyme conversion protein [EC:3.4.11.-]
K01810	19463	0.447765	0.144169	0.00472834	Cow	glucose-6-phosphate isomerase [EC:5.3.1.9]
K02112	17538.9	0.534078	0.172182	0.0047875	Cow	F-type H+-transporting ATPase subunit beta [EC:3.6.3.14]
K09922	3556.87	0.693972	0.224168	0.00487774	Cow	uncharacterized protein
K00609	10713.4	0.455479	0.147338	0.00494471	Cow	aspartate carbamoyltransferase catalytic subunit [EC:2.1.3.2]
K03614	7539.23	0.585923	0.189572	0.00495221	Cow	electron transport complex protein RnfD
K09891	21.0018	7.12207	2.30637	0.00499568	Cow	uncharacterized protein
K10679	15.69	7.11879	2.30628	0.00501187	Cow	nitroreductase / dihydropteridine reductase [EC:1.-.-.- 1.5.1.34]
K01738	15729.6	0.413096	0.134032	0.00508743	Cow	cysteine synthase [EC:2.5.1.47]
K09475	21.3368	6.99934	2.27138	0.00509388	Cow	outer membrane pore protein C
K11901	23.495	5.11728	1.66168	0.00511628	Cow	type VI secretion system protein ImpB
K03735	126.665	3.00126	0.975517	0.00516451	Cow	ethanolamine ammonia-lyase large subunit [EC:4.3.1.7]
K01734	1985.89	0.609487	0.198257	0.00520248	Cow	methylglyoxal synthase [EC:4.2.3.3]
K07400	25.6474	6.17943	2.01227	0.00525515	Cow	Fe/S biogenesis protein NfuA
K03046	62158.4	0.443834	0.144595	0.00527059	Cow	DNA-directed RNA polymerase subunit beta' [EC:2.7.7.6]
K03711	2069.33	0.740642	0.241803	0.00537424	Cow	Fur family transcriptional regulator, ferric uptake regulator
K01886	20480.8	0.436781	0.14281	0.00545317	Cow	glutaminyl-tRNA synthetase [EC:6.1.1.18]
K10543	170.531	2.18716	0.717799	0.00563934	Cow	D-xylose transport system substrate-binding protein
K18778	17.3574	6.4761	2.12658	0.00566874	Cow	cell division protein ZapD
K01858	4766.81	0.709929	0.233137	0.0056693	Cow	myo-inositol-1-phosphate synthase [EC:5.5.1.4]
K03299	1879.11	0.907887	0.298392	0.00570405	Cow	gluconate:H+ symporter, GntP family
K04564	4292.86	0.604384	0.198918	0.00577204	Cow	superoxide dismutase, Fe-Mn family [EC:1.15.1.1]
K02864	7097.68	0.56923	0.187818	0.00590621	Cow	large subunit ribosomal protein L10
K02022	26.9692	6.88914	2.27534	0.00595859	Cow	HlyD family secretion protein
K02099	34.849	5.93017	1.96465	0.00613099	Cow	AraC family transcriptional regulator, arabinose operon regulatory protein
K03499	14641	0.521821	0.17318	0.00622803	Cow	trk system potassium uptake protein
K03798	25229.4	0.43276	0.143945	0.00635388	Cow	cell division protease FtsH [EC:3.4.24.-]
K03556	76.8539	2.90842	0.968039	0.00638413	Cow	LuxR family transcriptional regulator, maltose regulon positive regulatory protein
K22345	24.6295	6.46775	2.15378	0.00640834	Cow	glucosaminate ammonia-lyase [EC:4.3.1.9]
K13497	317.252	1.16023	0.38643	0.0064162	Cow	anthranilate synthase/phosphoribosyltransferase [EC:4.1.3.27 2.4.2.18]
K03297	45.3108	2.84429	0.949271	0.00653988	Cow	small multidrug resistance pump
K07386	15713.6	0.608542	0.203344	0.00661075	Cow	putative endopeptidase [EC:3.4.24.-]
K02584	446.827	1.29318	0.432296	0.00663059	Cow	Nif-specific regulatory protein
K01531	1482.68	1.07389	0.359388	0.00669538	Cow	Mg2+-importing ATPase [EC:3.6.3.2]
K01690	42.7839	5.14705	1.72738	0.00685599	Cow	phosphogluconate dehydratase [EC:4.2.1.12]
K06925	4168.15	0.672537	0.225803	0.00688037	Cow	tRNA threonylcarbamoyladenosine biosynthesis protein TsaE
K00789	20216.3	0.451314	0.151566	0.0068921	Cow	S-adenosylmethionine synthetase [EC:2.5.1.6]
K07679	21.4179	7.23293	2.42914	0.0068921	Cow	two-component system, NarL family, sensor histidine kinase EvgS [EC:2.7.13.3]
K02068	326.44	1.76887	0.594413	0.00691637	Cow	putative ABC transport system ATP-binding protein
K03474	2459.83	0.720562	0.242133	0.00691637	Cow	pyridoxine 5-phosphate synthase [EC:2.6.99.2]
K02520	5936.64	0.602446	0.202642	0.00696981	Cow	translation initiation factor IF-3
K03809	69.3594	2.393	0.807058	0.00714283	Cow	NAD(P)H dehydrogenase (quinone) [EC:1.6.5.2]
K03601	7098.03	0.597446	0.201735	0.00721383	Cow	exodeoxyribonuclease VII large subunit [EC:3.1.11.6]
K15656	33.531	3.52124	1.19	0.00725683	Cow	surfactin family lipopeptide synthetase C
K03828	80.8528	2.76126	0.934018	0.00731314	Cow	putative acetyltransferase [EC:2.3.1.-]
K01118	685.857	0.908037	0.307747	0.0074262	Cow	FMN-dependent NADH-azoreductase [EC:1.7.1.17]
K01358	11926.3	0.483755	0.16401	0.00744274	Cow	ATP-dependent Clp protease, protease subunit [EC:3.4.21.92]
K07307	65.9012	2.7488	0.931885	0.00744274	Cow	anaerobic dimethyl sulfoxide reductase subunit B (DMSO reductase iron- sulfur subunit)
K22130	12.6482	6.61955	2.24437	0.00744274	Cow	3-dehydro-4-phosphotetronate decarboxylase [EC:4.1.1.104]
K09808	11575.6	0.601837	0.204356	0.00752405	Cow	lipoprotein-releasing system permease protein
K08884	223.088	1.73773	0.591062	0.00762702	Cow	serine/threonine protein kinase, bacterial [EC:2.7.11.1]
K03624	9734.35	0.494643	0.168426	0.00770104	Cow	transcription elongation factor GreA
K00351	9813.16	0.574984	0.196006	0.00777602	Cow	Na+-transporting NADH:ubiquinone oxidoreductase subunit F [EC:1.6.5.8]
K07261	21.7265	7.03688	2.40096	0.00783421	Cow	penicillin-insensitive murein DD-endopeptidase [EC:3.4.24.-]
K02897	4806.64	0.58247	0.198807	0.00785643	Cow	large subunit ribosomal protein L25
K03840	9.7104	7.22891	2.46851	0.00788258	Cow	flavodoxin II
K01207	5526.35	0.662878	0.226637	0.00797028	Cow	beta-N-acetylhexosaminidase [EC:3.2.1.52]
K19166	1459.85	1.08621	0.371431	0.00797744	Cow	mRNA interferase HigB [EC:3.1.-.-]
K02313	14029.7	0.553193	0.189632	0.00814243	Cow	chromosomal replication initiator protein
K01874	31329	0.416503	0.142816	0.00815995	Cow	methionyl-tRNA synthetase [EC:6.1.1.10]
K00282	6332.33	0.675209	0.231761	0.00823325	Cow	glycine dehydrogenase subunit 1 [EC:1.4.4.2]
K18471	46.2246	2.53941	0.873088	0.00834475	Cow	methylglyoxal reductase [EC:1.1.1.-]
K12982	29.7218	6.25375	2.15079	0.00836377	Cow	heptosyltransferase I [EC:2.4.-.-]
K10212	14.0539	8.30179	2.85561	0.00837207	Cow	glycosyl-4,4'-diaponeurosporenoate acyltransferase [EC:2.3.1.-]
K10536	380.653	1.20716	0.415481	0.00840962	Cow	agmatine deiminase [EC:3.5.3.12]
K02380	64.3784	5.47634	1.88549	0.00842757	Cow	FdhE protein
K00937	2775.1	0.597492	0.206086	0.0085464	Cow	polyphosphate kinase [EC:2.7.4.1]
K06001	18533.6	0.487569	0.168169	0.0085464	Cow	tryptophan synthase beta chain [EC:4.2.1.20]
K20626	9.45161	5.97358	2.06099	0.00856042	Cow	lactoyl-CoA dehydratase subunit alpha [EC:4.2.1.54]
K01372	6956.42	0.675865	0.233296	0.00859337	Cow	bleomycin hydrolase [EC:3.4.22.40]
K06889	21902.7	0.426064	0.147099	0.0086002	Cow	uncharacterized protein
K07088	6324.7	0.577046	0.199383	0.00864388	Cow	uncharacterized protein
K21472	147.59	1.95388	0.675137	0.00864388	Cow	peptidoglycan LD-endopeptidase LytH [EC:3.4.-.-]
K21557	570.886	1.61042	0.55674	0.00867935	Cow	HTH-type transcriptional regulator, polysaccharide utilization system transcription regulator
K00127	47.4523	5.14134	1.77976	0.00878046	Cow	formate dehydrogenase subunit gamma
K11749	13274.4	0.537459	0.186519	0.00897133	Cow	regulator of sigma E protease [EC:3.4.24.-]
K01753	92.1102	2.63322	0.914	0.00898168	Cow	D-serine dehydratase [EC:4.3.1.18]
K01579	2829.97	0.706625	0.245397	0.00901907	Cow	aspartate 1-decarboxylase [EC:4.1.1.11]
K07130	188.578	1.64346	0.571673	0.00913044	Cow	arylformamidase [EC:3.5.1.9]
K21948	8.52598	7.54088	2.62471	0.00917743	Cow	3-dehydrotetronate 4-kinase [EC:2.7.1.217]
K00806	8724.03	0.541784	0.188604	0.00918219	Cow	undecaprenyl diphosphate synthase [EC:2.5.1.31]
K09899	15.7556	6.25721	2.18033	0.00925602	Cow	uncharacterized protein
K07751	11.5529	7.48291	2.60791	0.00926693	Cow	PepB aminopeptidase [EC:3.4.11.23]
K13663	231.298	1.6333	0.570659	0.00945978	Cow	acyltransferase [EC:2.3.1.-]
K05515	22672.9	0.520619	0.182078	0.00953939	Cow	penicillin-binding protein 2 [EC:3.4.16.4]
K01735	8264.94	0.533186	0.186632	0.00960759	Cow	3-dehydroquinate synthase [EC:4.2.3.4]
K03551	15718.3	0.458028	0.160391	0.00963363	Cow	holliday junction DNA helicase RuvB [EC:3.6.4.12]
K00012	24747.8	0.39929	0.140195	0.0098412	Cow	UDPglucose 6-dehydrogenase [EC:1.1.1.22]
K03310	19915.8	0.477396	0.167865	0.00996097	Cow	alanine or glycine:cation symporter, AGCS family
K02469	37261.4	0.392987	0.13855	0.010182	Cow	DNA gyrase subunit A [EC:5.99.1.3]
K04773	7459.52	0.662539	0.233635	0.0101972	Cow	protease IV [EC:3.4.21.-]
K02478	514.353	1.20817	0.426292	0.0102339	Cow	two-component system, LytTR family, sensor kinase [EC:2.7.13.3]
K11897	20.8162	6.07978	2.14576	0.0102531	Cow	type VI secretion system protein ImpF
K03780	489.415	1.33777	0.472321	0.0102765	Cow	L(+)-tartrate dehydratase beta subunit [EC:4.2.1.32]
K01809	8318.05	0.483584	0.17114	0.0104873	Cow	mannose-6-phosphate isomerase [EC:5.3.1.8]
K01308	179.148	2.28801	0.810483	0.0105634	Cow	g-D-glutamyl-meso-diaminopimelate peptidase [EC:3.4.19.11]
K21394	20.9512	5.24522	1.85951	0.0106331	Cow	TRAP-type transport system small permease protein
K00554	8319.33	0.49034	0.174555	0.0110038	Cow	tRNA (guanine37-N1)-methyltransferase [EC:2.1.1.228]
K19670	181.013	1.82383	0.650192	0.0111305	Cow	phosphonoacetate hydrolase [EC:3.11.1.2]
K18650	24.4726	5.85217	2.08958	0.0112727	Cow	exo-poly-alpha-galacturonosidase [EC:3.2.1.82]
K06934	2411.26	0.685676	0.245372	0.0114563	Cow	uncharacterized protein
K17195	11.842	8.05479	2.88493	0.0115304	Cow	D-allulose-6-phosphate 3-epimerase [EC:5.1.3.-]
K03470	7384.8	0.491323	0.175991	0.0115343	Cow	ribonuclease HII [EC:3.1.26.4]
K11755	6656.95	0.533105	0.191189	0.0116464	Cow	phosphoribosyl-ATP pyrophosphohydrolase / phosphoribosyl-AMP cyclohydrolase [EC:3.6.1.31 3.5.4.19]
K01733	14242.4	0.416908	0.149761	0.0117942	Cow	threonine synthase [EC:4.2.3.1]
K15977	108.337	2.1298	0.765022	0.0117942	Cow	putative oxidoreductase
K19286	224.519	2.04241	0.7337	0.0117942	Cow	FMN reductase [NAD(P)H] [EC:1.5.1.39]
K02988	7379.17	0.438002	0.157435	0.0118466	Cow	small subunit ribosomal protein S5
K04567	24498.9	0.404172	0.145554	0.0120245	Cow	lysyl-tRNA synthetase, class II [EC:6.1.1.6]
K00836	365.065	1.2365	0.445461	0.0120551	Cow	diaminobutyrate-2-oxoglutarate transaminase [EC:2.6.1.76]
K01779	858.613	0.871955	0.314185	0.0120675	Cow	aspartate racemase [EC:5.1.1.13]
K03832	6737.85	0.585203	0.211296	0.0122496	Cow	periplasmic protein TonB
K01875	19596.7	0.385072	0.139166	0.0123354	Cow	seryl-tRNA synthetase [EC:6.1.1.11]
K02111	16837.8	0.479039	0.173199	0.0123736	Cow	F-type H+-transporting ATPase subunit alpha [EC:3.6.3.14]
K11203	16.5298	7.0209	2.5427	0.0125312	Cow	PTS system, fructose-specific IIC-like component
K01835	23031.6	0.424671	0.153836	0.0125434	Cow	phosphoglucomutase [EC:5.4.2.2]
K02587	312.916	1.25415	0.454287	0.0125434	Cow	nitrogenase molybdenum-cofactor synthesis protein NifE
K01142	9385.55	0.430916	0.156194	0.0126028	Cow	exodeoxyribonuclease III [EC:3.1.11.2]
K04800	9.86134	5.8447	2.12187	0.0127522	Cow	replication factor C large subunit
K02777	150.771	1.37085	0.498703	0.0129555	Cow	PTS system, sugar-specific IIA component [EC:2.7.1.-]
K02005	16718.1	0.598873	0.218149	0.0130782	Cow	HlyD family secretion protein
K00773	16032.6	0.418941	0.152637	0.0130942	Cow	queuine tRNA-ribosyltransferase [EC:2.4.2.29]
K05825	887.756	0.930365	0.339812	0.0133284	Cow	2-aminoadipate transaminase [EC:2.6.1.-]
K03701	59932.2	0.416535	0.152163	0.0133401	Cow	excinuclease ABC subunit A
K10943	47.489	3.86181	1.41115	0.0133651	Cow	two-component system, response regulator FlrC
K07113	15.559	6.40064	2.34023	0.0134236	Cow	UPF0716 protein FxsA
K07478	15984.5	0.41824	0.153226	0.0136218	Cow	putative ATPase
K12995	957.235	1.26354	0.463388	0.0137277	Cow	N-acetyl-alpha-D-glucosaminyl-diphospho-ditrans,octacis-undecaprenol 3-alpha-mannosyltransferase / rhamnosyltransferase [EC:2.4.1.348 2.4.1.-]
K18707	11734.1	0.499609	0.183229	0.0137277	Cow	threonylcarbamoyladenosine tRNA methylthiotransferase MtaB [EC:2.8.4.5]
K07153	19.1167	5.75696	2.11445	0.0138749	Cow	high frequency lysogenization protein
K19353	3858.06	1.64504	0.605194	0.0140498	Cow	heptose-I-phosphate ethanolaminephosphotransferase [EC:2.7.8.-]
K22699	14.7842	8.37358	3.08875	0.0143253	Cow	sulfide-dependent adenosine diphosphate thiazole synthase [EC:2.4.2.59]
K00220	11.8664	4.86244	1.79805	0.0145731	Cow	cyclohexadieny/prephenate dehydrogenase [EC:1.3.1.43 1.3.1.12]
K01814	4950.98	0.446556	0.165143	0.0145758	Cow	phosphoribosylformimino-5-aminoimidazole carboxamide ribotide isomerase [EC:5.3.1.16]
K06196	484.144	0.849057	0.314039	0.0145859	Cow	cytochrome c-type biogenesis protein
K01929	13024.1	0.462766	0.171276	0.0146407	Cow	UDP-N-acetylmuramoyl-tripeptide--D-alanyl-D-alanine ligase [EC:6.3.2.10]
K21977	35.2372	5.03101	1.86212	0.0146407	Cow	phosphopantothenate---cysteine ligase (CTP) [EC:6.3.2.5]
K08177	1497.81	0.695054	0.257333	0.0146681	Cow	MFS transporter, OFA family, oxalate/formate antiporter
K00971	13497.7	0.539302	0.19992	0.0148113	Cow	mannose-1-phosphate guanylyltransferase [EC:2.7.7.13]
K07571	1087.55	0.91573	0.339538	0.0148238	Cow	S1 RNA binding domain protein
K03588	12035.7	0.473346	0.17554	0.0148381	Cow	cell division protein FtsW
K00610	3014.65	0.551881	0.204737	0.0148618	Cow	aspartate carbamoyltransferase regulatory subunit
K00231	446.706	1.76071	0.653309	0.0148733	Cow	protoporphyrinogen/coproporphyrinogen III oxidase [EC:1.3.3.4 1.3.3.15]
K01244	115.695	2.3319	0.865545	0.0149055	Cow	5'-methylthioadenosine nucleosidase [EC:3.2.2.16]
K07794	80.9931	2.17921	0.810538	0.0151202	Cow	putative tricarboxylic transport membrane protein
K01736	9274.03	0.460269	0.171644	0.015406	Cow	chorismate synthase [EC:4.2.3.5]
K02926	8743.16	0.422304	0.157952	0.0157666	Cow	large subunit ribosomal protein L4
K03549	1197.99	1.13597	0.425166	0.0158361	Cow	KUP system potassium uptake protein
K03048	102.43	1.75561	0.657376	0.0158805	Cow	DNA-directed RNA polymerase subunit delta
K22051	14.888	6.91937	2.59138	0.0158918	Cow	miniconductance mechanosensitive channel
K02808	3062.15	0.643582	0.241452	0.0160937	Cow	PTS system, sucrose-specific IIA component [EC:2.7.1.211]
K05541	9.03179	7.19882	2.70081	0.0160937	Cow	tRNA-dihydrouridine synthase C [EC:1.-.-.-]
K07274	14.9182	6.5831	2.47175	0.0161861	Cow	MipA family protein
K15986	6678.86	0.505973	0.190134	0.0162609	Cow	manganese-dependent inorganic pyrophosphatase [EC:3.6.1.1]
K07058	4346.21	0.655668	0.246735	0.0164147	Cow	membrane protein
K18899	18.9248	6.00426	2.25952	0.0164147	Cow	multidrug efflux pump
K01791	20731.1	0.386246	0.145498	0.0165297	Cow	UDP-N-acetylglucosamine 2-epimerase (non-hydrolysing) [EC:5.1.3.14]
K13075	298.841	4.10327	1.54719	0.0166399	Cow	N-acyl homoserine lactone hydrolase [EC:3.1.1.81]
K01897	38953.9	0.458129	0.172804	0.016678	Cow	long-chain acyl-CoA synthetase [EC:6.2.1.3]
K06142	8103.4	0.545984	0.205969	0.0166866	Cow	outer membrane protein
K00179	20915.4	0.375473	0.141788	0.0167867	Cow	indolepyruvate ferredoxin oxidoreductase, alpha subunit [EC:1.2.7.8]
K02871	8846.96	0.457602	0.173132	0.0170067	Cow	large subunit ribosomal protein L13
K06190	16.0198	6.36001	2.41081	0.0172251	Cow	intracellular septation protein
K14441	12534.1	0.433163	0.164524	0.0174461	Cow	ribosomal protein S12 methylthiotransferase [EC:2.8.4.4]
K13789	7209.02	0.473905	0.1804	0.0177157	Cow	geranylgeranyl diphosphate synthase, type II [EC:2.5.1.1 2.5.1.10 2.5.1.29]
K01885	23508.5	0.376726	0.143498	0.0177937	Cow	glutamyl-tRNA synthetase [EC:6.1.1.17]
K06949	8788.24	0.503073	0.191677	0.0178145	Cow	ribosome biogenesis GTPase / thiamine phosphate phosphatase [EC:3.6.1.- 3.1.3.100]
K01537	9426.92	0.571507	0.217877	0.0178858	Cow	Ca2+-transporting ATPase [EC:3.6.3.8]
K07052	3477.39	0.575315	0.219628	0.0180364	Cow	uncharacterized protein
K03118	5419.66	0.492166	0.187999	0.0181061	Cow	sec-independent protein translocase protein TatC
K00631	121.518	1.8679	0.714694	0.0182955	Cow	glycerol-3-phosphate O-acyltransferase [EC:2.3.1.15]
K07479	14.5461	6.06592	2.3209	0.0182955	Cow	putative DNA topoisomerase
K03270	2868.01	0.60627	0.232133	0.0183767	Cow	3-deoxy-D-manno-octulosonate 8-phosphate phosphatase (KDO 8-P phosphatase) [EC:3.1.3.45]
K01778	7107.2	0.445002	0.17046	0.0184214	Cow	diaminopimelate epimerase [EC:5.1.1.7]
K07305	10.4633	4.52129	1.73502	0.0186659	Cow	peptide-methionine (R)-S-oxide reductase [EC:1.8.4.12]
K02849	20.9542	5.84747	2.24503	0.0187271	Cow	heptosyltransferase III [EC:2.4.-.-]
K18195	230.094	1.94604	0.748415	0.0189517	Cow	rhamnogalacturonan endolyase [EC:4.2.2.23]
K09685	88.7169	1.96892	0.759074	0.0192703	Cow	purine operon repressor
K02564	15738.9	0.474983	0.183248	0.0193549	Cow	glucosamine-6-phosphate deaminase [EC:3.5.99.6]
K07345	17.6214	6.94035	2.68173	0.0195502	Cow	major type 1 subunit fimbrin (pilin)
K07658	538.403	0.898589	0.347656	0.0196781	Cow	two-component system, OmpR family, alkaline phosphatase synthesis response regulator PhoP
K01750	701.13	1.32985	0.515365	0.0199161	Cow	ornithine cyclodeaminase [EC:4.3.1.12]
K03291	9.95418	7.17764	2.78891	0.0202346	Cow	MFS transporter, SET family, sugar efflux transporter
K07459	127.382	2.65458	1.03154	0.0202377	Cow	putative ATP-dependent endonuclease of the OLD family
K19804	33.2984	5.03656	1.95871	0.0203486	Cow	lipopolysaccharide assembly protein B
K19129	94.6236	4.62132	1.79776	0.0203841	Cow	CRISPR-associated protein Csy3
K07027	7284.89	0.492867	0.192006	0.0205913	Cow	glycosyltransferase 2 family protein
K02666	1855.93	0.773846	0.301772	0.0207366	Cow	type IV pilus assembly protein PilQ
K02067	4596.52	0.617213	0.241224	0.0210584	Cow	phospholipid/cholesterol/gamma-HCH transport system substrate-binding protein
K05516	2050.28	0.628883	0.245868	0.0210987	Cow	curved DNA-binding protein
K13821	471.483	1.33446	0.521747	0.0210987	Cow	RHH-type transcriptional regulator, proline utilization regulon repressor / proline dehydrogenase / delta 1-pyrroline-5-carboxylate dehydrogenase [EC:1.5.5.2 1.2.1.88]
K07447	4345.77	0.497599	0.194654	0.0211715	Cow	putative holliday junction resolvase [EC:3.1.-.-]
K03573	28.7958	4.85646	1.90202	0.0213353	Cow	DNA mismatch repair protein MutH
K01732	9.31035	5.65212	2.2143	0.0213728	Cow	pectin lyase [EC:4.2.2.10]
K06080	9.88643	6.36999	2.49842	0.021534	Cow	RcsF protein
K07323	124.285	1.35799	0.532782	0.0215696	Cow	phospholipid transport system substrate-binding protein
K01781	28.9967	4.74953	1.86878	0.0219885	Cow	mandelate racemase [EC:5.1.2.2]
K20542	47.0096	4.02612	1.58429	0.0219934	Cow	endoglucanase [EC:3.2.1.4]
K02108	8743	0.482172	0.189881	0.0220855	Cow	F-type H+-transporting ATPase subunit a
K21009	10.734	6.22116	2.45083	0.0221349	Cow	polysaccharide biosynthesis protein PelD
K22397	14.0214	4.00596	1.58023	0.0223272	Cow	2-dehydro-3-deoxy-D-pentonate aldolase [EC:4.1.2.28]
K03744	3631.24	0.525612	0.207364	0.0223367	Cow	LemA protein
K16264	878.319	0.622141	0.245468	0.0223411	Cow	cobalt-zinc-cadmium efflux system protein
K02042	465.491	0.994126	0.392738	0.0225275	Cow	phosphonate transport system permease protein
K03497	8873.65	0.514217	0.203322	0.0226485	Cow	chromosome partitioning protein, ParB family
K11075	34.447	4.77009	1.88687	0.0227043	Cow	putrescine transport system permease protein
K07310	12.7671	6.71987	2.65858	0.0227217	Cow	Tat-targeted selenate reductase subunit YnfF [EC:1.97.1.9]
K04066	18984.1	0.470537	0.186669	0.0231308	Cow	primosomal protein N' (replication factor Y) (superfamily II helicase) [EC:3.6.4.-]
K17716	8272.86	0.367128	0.145669	0.0231477	Cow	UDP-glucose 4-epimerase [EC:5.1.3.2]
K03449	15.2475	6.13031	2.43409	0.0232431	Cow	MFS transporter, CP family, cyanate transporter
K07344	25.8003	4.61467	1.83454	0.0234262	Cow	type IV secretion system protein TrbL
K07566	6166.2	0.487894	0.193958	0.0234262	Cow	L-threonylcarbamoyladenylate synthase [EC:2.7.7.87]
K18907	38.6476	5.38606	2.14596	0.0237561	Cow	GntR family transcriptional regulator, regulator for abcA and norABC
K00748	7606.7	0.528515	0.211541	0.024427	Cow	lipid-A-disaccharide synthase [EC:2.4.1.182]
K17398	15.0696	5.24113	2.09896	0.0245013	Cow	DNA (cytosine-5)-methyltransferase 3A [EC:2.1.1.37]
K01581	377.713	1.12831	0.452805	0.0248517	Cow	ornithine decarboxylase [EC:4.1.1.17]
K02504	14.6557	6.12051	2.46167	0.0252156	Cow	protein transport protein HofB
K01580	13.8183	6.67597	2.68826	0.0253796	Cow	glutamate decarboxylase [EC:4.1.1.15]
K19128	76.2606	4.66573	1.8798	0.0254638	Cow	CRISPR-associated protein Csy2
K03737	52412.4	0.349119	0.140826	0.0256533	Cow	pyruvate-ferredoxin/flavodoxin oxidoreductase [EC:1.2.7.1 1.2.7.-]
K01436	51.3253	2.85298	1.15214	0.0258105	Cow	amidohydrolase [EC:3.5.1.-]
K04084	11014.7	0.557523	0.225294	0.0259154	Cow	thiol:disulfide interchange protein DsbD [EC:1.8.1.8]
K00370	1733.88	2.56647	1.03751	0.0259734	Cow	nitrate reductase / nitrite oxidoreductase, alpha subunit [EC:1.7.5.1 1.7.99.-]
K03577	10.1474	6.34013	2.56398	0.026029	Cow	TetR/AcrR family transcriptional regulator, acrAB operon repressor
K12372	14.9603	3.03654	1.22884	0.0261415	Cow	dipeptide transport system ATP-binding protein
K01921	11547.3	0.431564	0.174732	0.026218	Cow	D-alanine-D-alanine ligase [EC:6.3.2.4]
K02809	4945.15	0.637854	0.25849	0.0263354	Cow	PTS system, sucrose-specific IIB component [EC:2.7.1.211]
K02810	4945.15	0.637854	0.25849	0.0263354	Cow	PTS system, sucrose-specific IIC component
K00928	16641.8	0.412821	0.167395	0.0264322	Cow	aspartate kinase [EC:2.7.2.4]
K03275	32.4888	5.86408	2.38259	0.0267738	Cow	UDP-glucose:(glucosyl)LPS alpha-1,3-glucosyltransferase [EC:2.4.1.-]
K19174	94.2734	2.89906	1.1794	0.0269979	Cow	DNA phosphorothioation-dependent restriction protein DptG
K00325	752.176	0.933714	0.380118	0.0271136	Cow	NAD(P) transhydrogenase subunit beta [EC:1.6.1.2]
K04763	7596.71	0.482928	0.196695	0.0271896	Cow	integrase/recombinase XerD
K07354	12.3493	6.88511	2.80742	0.0273613	Cow	outer membrane usher protein
K08351	12.1914	6.751	2.75592	0.0275406	Cow	biotin/methionine sulfoxide reductase [EC:1.-.-.-]
K07811	12.6578	6.43613	2.63122	0.0278024	Cow	trimethylamine-N-oxide reductase (cytochrome c) [EC:1.7.2.3]
K01599	3154.57	0.708701	0.29009	0.0280119	Cow	uroporphyrinogen decarboxylase [EC:4.1.1.37]
K21688	8.04511	7.49674	3.07422	0.0282968	Cow	resuscitation-promoting factor RpfB
K13572	11.0468	4.52036	1.85609	0.0285326	Cow	proteasome accessory factor B
K10189	332.862	1.03989	0.427317	0.0286565	Cow	lactose/L-arabinose transport system permease protein
K03708	876.464	0.710612	0.292331	0.0288449	Cow	transcriptional regulator of stress and heat shock response
K01409	13140.6	0.374606	0.15415	0.0288876	Cow	N6-L-threonylcarbamoyladenine synthase [EC:2.3.1.234]
K01710	22110.6	0.351709	0.14479	0.0289325	Cow	dTDP-glucose 4,6-dehydratase [EC:4.2.1.46]
K03070	39849	0.368807	0.151946	0.0290704	Cow	preprotein translocase subunit SecA
K13584	104.359	1.89069	0.779758	0.0292459	Cow	two-component system, cell cycle response regulator CtrA
K18697	11.5285	5.37643	2.21789	0.0292813	Cow	phosphatidylglycerophosphatase C [EC:3.1.3.27]
K02950	8678.35	0.412951	0.170596	0.0295482	Cow	small subunit ribosomal protein S12
K03837	40.5317	4.21083	1.73975	0.0295482	Cow	serine transporter
K03152	3945.89	0.48869	0.202094	0.0297153	Cow	protein deglycase [EC:3.5.1.124]
K00566	11797.2	0.432041	0.178687	0.0297244	Cow	tRNA-uridine 2-sulfurtransferase [EC:2.8.1.13]
K09774	184.737	1.47635	0.61171	0.0300468	Cow	lipopolysaccharide export system protein LptA
K10188	213.447	1.3092	0.542567	0.0300728	Cow	lactose/L-arabinose transport system substrate-binding protein
K03782	11.6776	6.33238	2.62476	0.0300947	Cow	catalase-peroxidase [EC:1.11.1.21]
K07469	472.572	1.19893	0.497727	0.0303788	Cow	aldehyde oxidoreductase [EC:1.2.99.7]
K01808	6966.58	0.386888	0.161069	0.0308997	Cow	ribose 5-phosphate isomerase B [EC:5.3.1.6]
K02076	8.85527	6.55154	2.72758	0.0308997	Cow	Fur family transcriptional regulator, zinc uptake regulator
K07560	4831.83	0.467026	0.194487	0.030927	Cow	D-aminoacyl-tRNA deacylase [EC:3.1.1.96]
K00925	15426.2	0.386764	0.161108	0.0309637	Cow	acetate kinase [EC:2.7.2.1]
K03088	23736.7	0.435916	0.181595	0.0309637	Cow	RNA polymerase sigma-70 factor, ECF subfamily
K04480	141.008	1.47614	0.614955	0.0309637	Cow	methanol---5-hydroxybenzimidazolylcobamide Co-methyltransferase [EC:2.1.1.90]
K04024	8.78188	5.86896	2.44654	0.0310658	Cow	ethanolamine utilization protein EutJ
K16322	15.3937	6.68379	2.78665	0.0310838	Cow	low-affinity inorganic phosphate transporter
K19586	13.5181	5.52493	2.30385	0.0311023	Cow	membrane fusion protein, multidrug efflux system
K01890	27646.5	0.36178	0.151176	0.0314912	Cow	phenylalanyl-tRNA synthetase beta chain [EC:6.1.1.20]
K03527	9492.24	0.438963	0.1838	0.0318668	Cow	4-hydroxy-3-methylbut-2-en-1-yl diphosphate reductase [EC:1.17.7.4]
K01866	21412	0.338497	0.141762	0.0318956	Cow	tyrosyl-tRNA synthetase [EC:6.1.1.1]
K00163	10.3869	6.60351	2.76724	0.0320085	Cow	pyruvate dehydrogenase E1 component [EC:1.2.4.1]
K11175	4989.76	0.414556	0.173766	0.0320335	Cow	phosphoribosylglycinamide formyltransferase 1 [EC:2.1.2.2]
K04079	24098.8	0.402599	0.16884	0.0321254	Cow	molecular chaperone HtpG
K02046	638.955	1.00588	0.422054	0.0322157	Cow	sulfate transport system permease protein
K07676	15.1494	6.94536	2.92063	0.0326379	Cow	two-component system, NarL family, sensor histidine kinase RcsD [EC:2.7.13.3]
K07991	87.248	2.23242	0.93942	0.0327562	Cow	archaeal preflagellin peptidase FlaK [EC:3.4.23.52]
K04077	24316.1	0.344869	0.145182	0.0328129	Cow	chaperonin GroEL
K01048	249.563	1.30684	0.550658	0.0329932	Cow	lysophospholipase [EC:3.1.1.5]
K13643	49.9861	1.95331	0.823405	0.0330547	Cow	Rrf2 family transcriptional regulator, iron-sulfur cluster assembly transcription factor
K07677	12.7195	6.59683	2.78573	0.0333846	Cow	two-component system, NarL family, capsular synthesis sensor histidine kinase RcsC [EC:2.7.13.3]
K10558	39.768	3.0861	1.30445	0.0335679	Cow	AI-2 transport system ATP-binding protein
K19173	104.794	2.67627	1.13504	0.0342146	Cow	DNA phosphorothioation-dependent restriction protein DptF
K03834	71.1701	4.40638	1.87117	0.0344614	Cow	tyrosine-specific transport protein
K11929	35.6089	4.82788	2.05762	0.0352011	Cow	outer membrane pore protein E
K00014	7118.27	0.443977	0.18941	0.0353927	Cow	shikimate dehydrogenase [EC:1.1.1.25]
K01876	26522.8	0.325497	0.138949	0.0354992	Cow	aspartyl-tRNA synthetase [EC:6.1.1.12]
K01493	6068.58	0.418157	0.178575	0.0355723	Cow	dCMP deaminase [EC:3.5.4.12]
K21966	13.0165	6.23741	2.66827	0.0358944	Cow	Mat/Ecp fimbriae outer membrane usher protein
K01938	13126.3	0.376478	0.161157	0.0359646	Cow	formate--tetrahydrofolate ligase [EC:6.3.4.3]
K16209	1049.48	0.949014	0.406238	0.0359646	Cow	lactose/raffinose/galactose permease
K00600	17436.7	0.333666	0.142995	0.0361941	Cow	glycine hydroxymethyltransferase [EC:2.1.2.1]
K03664	6728.27	0.389698	0.167051	0.0362369	Cow	SsrA-binding protein
K01150	111.973	1.52885	0.657979	0.0370634	Cow	deoxyribonuclease I [EC:3.1.21.1]
K03765	13.1363	6.70503	2.8895	0.0373356	Cow	transcriptional activator of cad operon
K03116	545.952	0.737106	0.318565	0.0379185	Cow	sec-independent protein translocase protein TatA
K09667	678.471	1.33563	0.577642	0.0380363	Cow	protein O-GlcNAc transferase [EC:2.4.1.255]
K01176	4800.53	0.564621	0.245083	0.0388275	Cow	alpha-amylase [EC:3.2.1.1]
K01561	50.1271	2.05153	0.892233	0.03924	Cow	haloacetate dehalogenase [EC:3.8.1.3]
K15534	197.753	1.36189	0.592375	0.0392536	Cow	beta-D-galactosyl-(1->4)-L-rhamnose phosphorylase [EC:2.4.1.247]
K03595	12207.3	0.391279	0.170617	0.0398157	Cow	GTPase
K20459	10.9164	4.23275	1.848	0.0400841	Cow	lantibiotic transport system ATP-binding protein
K02355	65644.2	0.334574	0.146094	0.040101	Cow	elongation factor G
K00324	671.003	0.823709	0.36172	0.0414001	Cow	NAD(P) transhydrogenase subunit alpha [EC:1.6.1.2]
K02357	13936.2	0.339289	0.149108	0.0415719	Cow	elongation factor Ts
K02982	9187.44	0.412373	0.18137	0.041734	Cow	small subunit ribosomal protein S3
K00874	9834.26	0.365413	0.160895	0.0419413	Cow	2-dehydro-3-deoxygluconokinase [EC:2.7.1.45]
K10797	578.008	0.948691	0.418002	0.0420927	Cow	2-enoate reductase [EC:1.3.1.31]
K16087	44.9836	4.00999	1.76776	0.0422051	Cow	hemoglobin/transferrin/lactoferrin receptor protein
K03545	11369.3	0.46466	0.205044	0.0424191	Cow	trigger factor
K14742	5434.78	0.468876	0.207009	0.0425279	Cow	tRNA threonylcarbamoyladenosine biosynthesis protein TsaB
K03733	4623.96	0.485295	0.214757	0.0430459	Cow	integrase/recombinase XerC
K09968	435.644	1.06976	0.473404	0.0430459	Cow	uncharacterized protein
K01825	10.6743	6.42359	2.84424	0.0431704	Cow	3-hydroxyacyl-CoA dehydrogenase / enoyl-CoA hydratase / 3-hydroxybutyryl-CoA epimerase / enoyl-CoA isomerase [EC:1.1.1.35 4.2.1.17 5.1.2.3 5.3.3.8]
K00018	3849.63	0.663383	0.294867	0.0441012	Cow	glycerate dehydrogenase [EC:1.1.1.29]
K12270	17.556	4.9525	2.20817	0.0448509	Cow	accessory secretory protein Asp3
K07289	12.2464	5.54619	2.47558	0.045097	Cow	AsmA protein
K15547	10.3418	5.97325	2.66826	0.04528	Cow	multidrug resistance protein MdtO
K04485	15629.8	0.358206	0.160206	0.045581	Cow	DNA repair protein RadA/Sms
K00991	7664.83	0.472692	0.211597	0.0457768	Cow	2-C-methyl-D-erythritol 4-phosphate cytidylyltransferase [EC:2.7.7.60]
K02298	7.95874	5.88788	2.63631	0.0458226	Cow	cytochrome o ubiquinol oxidase subunit I [EC:1.10.3.10]
K03696	21751.1	0.381345	0.170872	0.045995	Cow	ATP-dependent Clp protease ATP-binding subunit ClpC
K07462	17710.1	0.384819	0.172524	0.0461047	Cow	single-stranded-DNA-specific exonuclease [EC:3.1.-.-]
K06117	50.7638	10.1535	4.56264	0.0466827	Cow	glycerol-1-phosphatase [EC:3.1.3.21]
K13571	50.4959	10.1459	4.56265	0.0468651	Cow	proteasome accessory factor A [EC:6.3.1.19]
K03816	1878.98	0.619196	0.278814	0.047173	Cow	xanthine phosphoribosyltransferase [EC:2.4.2.22]
K19265	5375.45	0.512917	0.231458	0.047738	Cow	L-glyceraldehyde 3-phosphate reductase [EC:1.1.1.-]
K03630	5445.71	0.51191	0.231865	0.0486758	Cow	DNA repair protein RadC
K13607	34.1997	2.45275	1.11203	0.0489221	Cow	cinnamoyl-CoA:phenyllactate CoA-transferase [EC:2.8.3.17]
K01881	21307.5	0.312057	0.141642	0.0491974	Cow	prolyl-tRNA synthetase [EC:6.1.1.15]
K20534	4773.57	0.39582	0.179696	0.0492296	Cow	polyisoprenyl-phosphate glycosyltransferase [EC:2.4.-.-]
K02744	89.1325	1.31419	0.597216	0.049485	Cow	PTS system, N-acetylgalactosamine-specific IIA component [EC:2.7.1.-]
K07667	283.398	0.949421	0.432251	0.0499613	Cow	two-component system, OmpR family, KDP operon response regulator KdpE
K11105	2458.52	-3.42866	0.242794	1.52e-42	Reindeer	cell volume regulation protein A
K06894	4661.12	-4.04732	0.300096	7.39e-39	Reindeer	uncharacterized protein
K16095	735.419	-4.745	0.376359	6.4e-34	Reindeer	bacitracin synthase 3
K06978	2137.24	-3.29399	0.264022	3.12e-33	Reindeer	uncharacterized protein
K12343	1487.72	-2.71693	0.229283	4.26e-30	Reindeer	3-oxo-5-alpha-steroid 4-dehydrogenase 1 [EC:1.3.1.22]
K20530	8603.28	-3.86575	0.350185	3.58e-26	Reindeer	type IV secretion system protein TrbE
K05367	2225.49	-2.91911	0.267379	1.33e-25	Reindeer	penicillin-binding protein 1C [EC:2.4.1.129]
K01055	183.304	-8.02758	0.739383	2.44e-25	Reindeer	3-oxoadipate enol-lactonase [EC:3.1.1.24]
K00996	2149.07	-3.43064	0.319883	9.15e-25	Reindeer	undecaprenyl-phosphate galactose phosphotransferase [EC:2.7.8.6]
K11003	2155.79	-3.49477	0.337968	4.46e-23	Reindeer	hemolysin D
K02397	2671.46	-2.97127	0.289419	9.43e-23	Reindeer	flagellar hook-associated protein 3 FlgL
K11004	6094.87	-2.87987	0.285638	5.53e-22	Reindeer	ATP-binding cassette, subfamily B, bacterial HlyB/CyaB
K01191	3143.06	-3.35046	0.332718	6.03e-22	Reindeer	alpha-mannosidase [EC:3.2.1.24]
K07272	403.071	-6.49284	0.656727	3.56e-21	Reindeer	rhamnosyltransferase [EC:2.4.1.-]
K00140	474.989	-2.98002	0.302533	4.95e-21	Reindeer	malonate-semialdehyde dehydrogenase (acetylating) / methylmalonate-semialdehyde dehydrogenase [EC:1.2.1.18 1.2.1.27]
K01777	101.561	-22.1286	2.26918	1.27e-20	Reindeer	proline racemase [EC:5.1.1.4]
K20532	1134.89	-8.17166	0.848749	4.2e-20	Reindeer	type IV secretion system protein TrbG
K02453	707.883	-4.82163	0.510721	2.43e-19	Reindeer	general secretion pathway protein D
K07783	948.272	-2.42493	0.262152	1.43e-18	Reindeer	MFS transporter, OPA family, sugar phosphate sensor protein UhpC
K17215	596.831	-5.12095	0.556893	2.31e-18	Reindeer	inositol transport system ATP-binding protein
K19710	368.556	-5.56169	0.619396	1.44e-17	Reindeer	ATP adenylyltransferase [EC:2.7.7.53]
K09749	848.886	-4.51775	0.504726	1.82e-17	Reindeer	uncharacterized protein
K02393	971.829	-3.27605	0.372144	6.71e-17	Reindeer	flagellar L-ring protein precursor FlgH
K06878	335.201	-4.39027	0.50099	9.36e-17	Reindeer	tRNA-binding protein
K05845	325.262	-3.23097	0.372453	1.98e-16	Reindeer	osmoprotectant transport system substrate-binding protein
K16011	225.278	-4.74433	0.547153	2.02e-16	Reindeer	mannose-1-phosphate guanylyltransferase / mannose-6-phosphate isomerase [EC:2.7.7.13 5.3.1.8]
K05846	292.584	-3.56333	0.412906	2.81e-16	Reindeer	osmoprotectant transport system permease protein
K00281	3208.4	-1.38904	0.161231	3.12e-16	Reindeer	glycine dehydrogenase [EC:1.4.4.2]
K07718	2020.07	-1.74982	0.203711	3.78e-16	Reindeer	two-component system, sensor histidine kinase YesM [EC:2.7.13.3]
K01077	2193.69	-2.18826	0.25633	5.81e-16	Reindeer	alkaline phosphatase [EC:3.1.3.1]
K06148	1784.84	-1.60574	0.190019	1.18e-15	Reindeer	ATP-binding cassette, subfamily C, bacterial
K09001	1089.75	-2.7114	0.323394	1.98e-15	Reindeer	anhydro-N-acetylmuramic acid kinase [EC:2.7.1.170]
K07713	1117.25	-3.25205	0.393204	4.94e-15	Reindeer	two-component system, NtrC family, response regulator HydG
K07045	9299.79	-1.4594	0.177656	7.69e-15	Reindeer	uncharacterized protein
K11214	193.844	-9.36863	1.14238	8.56e-15	Reindeer	sedoheptulokinase [EC:2.7.1.14]
K06296	183.685	-10.3514	1.26608	1.04e-14	Reindeer	spore germination protein KB
K02058	1346.24	-3.04571	0.373791	1.29e-14	Reindeer	simple sugar transport system substrate-binding protein
K00691	421.435	-4.78162	0.591478	2.14e-14	Reindeer	maltose phosphorylase [EC:2.4.1.8]
K01788	243.113	-3.20449	0.399626	3.6e-14	Reindeer	N-acylglucosamine-6-phosphate 2-epimerase [EC:5.1.3.9]
K01126	1296.52	-1.99958	0.251629	6.17e-14	Reindeer	glycerophosphoryl diester phosphodiesterase [EC:3.1.4.46]
K05792	1130.84	-8.48812	1.07652	9.7e-14	Reindeer	tellurite resistance protein TerA
K06306	159.06	-9.62129	1.22398	1.15e-13	Reindeer	spore germination protein
K09133	770.483	-4.90607	0.624064	1.15e-13	Reindeer	uncharacterized protein
K02460	173.273	-9.54134	1.21419	1.17e-13	Reindeer	general secretion pathway protein K
K03610	1138.22	-2.34913	0.299141	1.21e-13	Reindeer	septum site-determining protein MinC
K21467	92.9138	-10.0899	1.29118	1.62e-13	Reindeer	penicillin-binding protein 3
K02558	2164.02	-1.42673	0.183358	2.09e-13	Reindeer	UDP-N-acetylmuramate: L-alanyl-gamma-D-glutamyl-meso-diaminopimelate ligase [EC:6.3.2.45]
K02121	1612.28	-1.53163	0.197908	2.86e-13	Reindeer	V/A-type H+/Na+-transporting ATPase subunit E
K00068	582.626	-3.24821	0.423331	4.68e-13	Reindeer	sorbitol-6-phosphate 2-dehydrogenase [EC:1.1.1.140]
K11537	3087.52	-1.67254	0.218256	5e-13	Reindeer	MFS transporter, NHS family, xanthosine permease
K03621	4882.07	-1.22306	0.161189	8.72e-13	Reindeer	glycerol-3-phosphate acyltransferase PlsX [EC:2.3.1.15]
K02123	7603.98	-1.05982	0.140938	1.44e-12	Reindeer	V/A-type H+/Na+-transporting ATPase subunit I
K15780	231.773	-3.05042	0.406062	1.51e-12	Reindeer	bifunctional protein TilS/HprT [EC:6.3.4.19 2.4.2.8]
K06973	1885.32	-1.46191	0.195693	2.04e-12	Reindeer	uncharacterized protein
K01283	191.672	-6.32589	0.847374	2.11e-12	Reindeer	peptidyl-dipeptidase A [EC:3.4.15.1]
K02396	2936.6	-2.36503	0.317951	2.56e-12	Reindeer	flagellar hook-associated protein 1 FlgK
K18889	460.519	-3.44808	0.464082	2.7e-12	Reindeer	ATP-binding cassette, subfamily B, multidrug efflux pump
K05847	234.213	-3.44295	0.465008	3.26e-12	Reindeer	osmoprotectant transport system ATP-binding protein
K02392	4458.01	-2.07712	0.280827	3.43e-12	Reindeer	flagellar basal-body rod protein FlgG
K03833	585.637	-4.61069	0.629924	6.04e-12	Reindeer	selenocysteine-specific elongation factor
K01640	436.017	-5.12848	0.705754	8.74e-12	Reindeer	hydroxymethylglutaryl-CoA lyase [EC:4.1.3.4]
K12541	89.9888	-9.35419	1.28717	8.74e-12	Reindeer	ATP-binding cassette, subfamily C, bacterial LapB
K20151	90.5776	-7.56131	1.04254	9.62e-12	Reindeer	alpha(1,3/1,4) fucosyltransferase [EC:2.4.1.65 2.4.1.152]
K01480	1527.08	-1.68265	0.233506	1.33e-11	Reindeer	agmatinase [EC:3.5.3.11]
K18890	593.897	-2.90319	0.402939	1.33e-11	Reindeer	ATP-binding cassette, subfamily B, multidrug efflux pump
K08322	262.824	-4.78805	0.666948	1.59e-11	Reindeer	L-gulonate 5-dehydrogenase [EC:1.1.1.380]
K02394	2354.51	-2.18849	0.305187	1.67e-11	Reindeer	flagellar P-ring protein precursor FlgI
K21417	63.7399	-10.3698	1.45021	1.93e-11	Reindeer	acetoin:2,6-dichlorophenolindophenol oxidoreductase subunit beta [EC:1.1.1.-]
K10672	335.285	-4.91793	0.690143	2.29e-11	Reindeer	glycine reductase complex component B subunit gamma [EC:1.21.4.2]
K20451	66.8752	-10.5163	1.47747	2.42e-11	Reindeer	methylitaconate Delta-isomerase [EC:5.3.3.6]
K02282	1880.35	-2.69796	0.379115	2.43e-11	Reindeer	pilus assembly protein CpaE
K07789	57.7252	-8.0851	1.13646	2.44e-11	Reindeer	multidrug efflux pump
K01821	447.02	-3.25894	0.458631	2.58e-11	Reindeer	4-oxalocrotonate tautomerase [EC:5.3.2.6]
K04744	1594.68	-2.19253	0.308654	2.61e-11	Reindeer	LPS-assembly protein
K09704	2193.16	-2.43585	0.343857	3e-11	Reindeer	uncharacterized protein
K10671	416.171	-4.7887	0.676151	3.02e-11	Reindeer	glycine reductase complex component B subunit alpha and beta [EC:1.21.4.2]
K13010	138.827	-6.82649	0.965515	3.24e-11	Reindeer	perosamine synthetase [EC:2.6.1.102]
K03543	1784.28	-2.43057	0.344542	3.61e-11	Reindeer	membrane fusion protein, multidrug efflux system
K06908	243.363	-4.63733	0.659757	4.28e-11	Reindeer	uncharacterized protein
K04486	4128.74	-1.28923	0.184696	6e-11	Reindeer	histidinol-phosphatase (PHP family) [EC:3.1.3.15]
K21577	465.012	-4.71846	0.67692	6.41e-11	Reindeer	glycine/sarcosine/betaine reductase complex component C subunit beta [EC:1.21.4.2 1.21.4.3 1.21.4.4]
K05822	213.091	-4.85267	0.699467	7.9e-11	Reindeer	tetrahydrodipicolinate N-acetyltransferase [EC:2.3.1.89]
K01151	1835.36	-1.21493	0.177166	1.35e-10	Reindeer	deoxyribonuclease IV [EC:3.1.21.2]
K07493	983.539	-12.2602	1.78942	1.4e-10	Reindeer	putative transposase
K10800	118.538	-8.74596	1.27719	1.43e-10	Reindeer	single-strand selective monofunctional uracil DNA glycosylase [EC:3.2.2.-]
K01185	1387.58	-1.68946	0.246764	1.44e-10	Reindeer	lysozyme [EC:3.2.1.17]
K07124	2636.39	-1.50541	0.220638	1.69e-10	Reindeer	uncharacterized protein
K00612	156.862	-4.85559	0.711796	1.7e-10	Reindeer	carbamoyltransferase [EC:2.1.3.-]
K22226	93.5936	-5.13345	0.753054	1.75e-10	Reindeer	Fe-coproporphyrin III synthase
K21416	54.7328	-10.1272	1.48704	1.82e-10	Reindeer	acetoin:2,6-dichlorophenolindophenol oxidoreductase subunit alpha [EC:1.1.1.-]
K04771	2446.08	-1.91623	0.28226	2.1e-10	Reindeer	serine protease Do [EC:3.4.21.107]
K02401	3026.27	-2.06871	0.304983	2.17e-10	Reindeer	flagellar biosynthetic protein FlhB
K16153	2160.16	-2.85588	0.42431	3.02e-10	Reindeer	glycogen phosphorylase/synthase [EC:2.4.1.1 2.4.1.11]
K13626	1035.51	-2.60738	0.388566	3.44e-10	Reindeer	flagellar assembly factor FliW
K01060	408.484	-3.68445	0.550062	3.72e-10	Reindeer	cephalosporin-C deacetylase [EC:3.1.1.41]
K15524	302.885	-4.21855	0.629869	3.73e-10	Reindeer	mannosylglycerate hydrolase [EC:3.2.1.170]
K22579	1037.46	-3.26771	0.489237	4.19e-10	Reindeer	rifampicin phosphotransferase [EC:2.7.9.6]
K02171	259.757	-3.52712	0.528597	4.36e-10	Reindeer	BlaI family transcriptional regulator, penicillinase repressor
K01968	757.71	-2.85933	0.428713	4.44e-10	Reindeer	3-methylcrotonyl-CoA carboxylase alpha subunit [EC:6.4.1.4]
K02034	6048.67	-1.32746	0.199665	5.1e-10	Reindeer	peptide/nickel transport system permease protein
K15314	37.0368	-22.7557	3.42296	5.1e-10	Reindeer	enediyne polyketide synthase
K01443	2833.86	-1.38826	0.209944	6.41e-10	Reindeer	N-acetylglucosamine-6-phosphate deacetylase [EC:3.5.1.25]
K02409	1982.78	-2.71335	0.411966	7.53e-10	Reindeer	flagellar M-ring protein FliF
K18814	327.811	-3.67131	0.557766	7.71e-10	Reindeer	putative inorganic carbon (hco3(-)) transporter
K00974	4146.26	-1.47579	0.225036	8.97e-10	Reindeer	tRNA nucleotidyltransferase (CCA-adding enzyme) [EC:2.7.7.72 3.1.3.- 3.1.4.-]
K22227	93.3189	-8.14354	1.24454	9.85e-10	Reindeer	heme synthase
K19167	160.274	-3.16382	0.483569	9.86e-10	Reindeer	protein AbiQ
K13019	601.223	-2.81784	0.433237	1.26e-09	Reindeer	UDP-GlcNAc3NAcA epimerase [EC:5.1.3.23]
K02406	12479.7	-1.74904	0.269575	1.39e-09	Reindeer	flagellin
K01299	673.233	-2.73221	0.421962	1.51e-09	Reindeer	carboxypeptidase Taq [EC:3.4.17.19]
K06320	88.9993	-4.76071	0.737057	1.67e-09	Reindeer	spore maturation protein CgeB
K07652	405.191	-3.87095	0.599438	1.68e-09	Reindeer	two-component system, OmpR family, sensor histidine kinase VicK [EC:2.7.13.3]
K03852	52.6765	-8.56644	1.32711	1.69e-09	Reindeer	sulfoacetaldehyde acetyltransferase [EC:2.3.3.15]
K07501	216.568	-3.49304	0.541176	1.69e-09	Reindeer	3'-5' exonuclease
K11381	751.37	-2.21527	0.343122	1.69e-09	Reindeer	2-oxoisovalerate dehydrogenase E1 component [EC:1.2.4.4]
K11777	73.9612	-7.96427	1.23449	1.72e-09	Reindeer	HAD superfamily phosphatase
K00261	1191.84	-4.8379	0.751043	1.82e-09	Reindeer	glutamate dehydrogenase (NAD(P)+) [EC:1.4.1.3]
K03667	3781.46	-1.69334	0.262867	1.82e-09	Reindeer	ATP-dependent HslUV protease ATP-binding subunit HslU
K21576	313.299	-4.68283	0.73076	2.23e-09	Reindeer	glycine/sarcosine/betaine reductase complex component C subunit alpha [EC:1.21.4.2 1.21.4.3 1.21.4.4]
K02390	4005.28	-1.93708	0.302427	2.26e-09	Reindeer	flagellar hook protein FlgE
K16899	5258.98	-1.43213	0.223773	2.33e-09	Reindeer	ATP-dependent helicase/nuclease subunit B [EC:3.1.-.- 3.6.4.12]
K03446	694.93	-3.29746	0.515618	2.4e-09	Reindeer	MFS transporter, DHA2 family, multidrug resistance protein
K07160	325.496	-2.23301	0.349929	2.62e-09	Reindeer	UPF0271 protein
K02413	790.689	-2.28404	0.35942	3.08e-09	Reindeer	flagellar FliJ protein
K19134	283.932	-3.32158	0.527908	4.56e-09	Reindeer	CRISPR-associated protein Csx10
K01787	1783.1	-1.97143	0.313611	4.69e-09	Reindeer	N-acylglucosamine 2-epimerase [EC:5.1.3.8]
K03594	1216.99	-1.56654	0.249526	4.91e-09	Reindeer	bacterioferritin [EC:1.16.3.1]
K03820	714.925	-2.89325	0.461656	5.24e-09	Reindeer	apolipoprotein N-acyltransferase [EC:2.3.1.269]
K07404	838.9	-2.32853	0.373065	6.1e-09	Reindeer	6-phosphogluconolactonase [EC:3.1.1.31]
K19237	66.5515	-4.98205	0.798568	6.18e-09	Reindeer	gingipain K [EC:3.4.22.47]
K02556	2498.84	-1.73114	0.277572	6.24e-09	Reindeer	chemotaxis protein MotA
K12510	1154.51	-1.85673	0.297814	6.29e-09	Reindeer	tight adherence protein B
K15778	1690.52	-1.96839	0.315742	6.29e-09	Reindeer	phosphomannomutase / phosphoglucomutase [EC:5.4.2.8 5.4.2.2]
K01201	1558.56	-2.19947	0.35405	7.19e-09	Reindeer	glucosylceramidase [EC:3.2.1.45]
K07746	234.196	-3.05164	0.491586	7.38e-09	Reindeer	antitoxin ParD1/3/4
K07461	222.419	-3.40664	0.550065	8.07e-09	Reindeer	putative endonuclease
K02458	73.041	-8.27173	1.33655	8.27e-09	Reindeer	general secretion pathway protein I
K03644	225.242	-4.33247	0.70187	9.13e-09	Reindeer	lipoyl synthase [EC:2.8.1.8]
K16898	6671.25	-1.33312	0.216047	9.23e-09	Reindeer	ATP-dependent helicase/nuclease subunit A [EC:3.1.-.- 3.6.4.12]
K13059	79.6213	-10.7651	1.74489	9.26e-09	Reindeer	N-acetylhexosamine 1-kinase [EC:2.7.1.162]
K00852	1566.6	-1.77143	0.289561	1.26e-08	Reindeer	ribokinase [EC:2.7.1.15]
K02124	2550.08	-1.00152	0.163776	1.28e-08	Reindeer	V/A-type H+/Na+-transporting ATPase subunit K
K01745	4215.23	-1.36335	0.223414	1.37e-08	Reindeer	histidine ammonia-lyase [EC:4.3.1.3]
K02217	1717.02	-1.31835	0.216106	1.38e-08	Reindeer	ferritin [EC:1.16.3.2]
K03317	618.108	-3.18771	0.526106	1.75e-08	Reindeer	concentrative nucleoside transporter, CNT family
K01192	2450.19	-1.82032	0.300516	1.76e-08	Reindeer	beta-mannosidase [EC:3.2.1.25]
K00054	564.67	-2.72311	0.449722	1.78e-08	Reindeer	hydroxymethylglutaryl-CoA reductase [EC:1.1.1.88]
K21903	1017.68	-1.32139	0.218229	1.78e-08	Reindeer	ArsR family transcriptional regulator, lead/cadmium/zinc/bismuth-responsive transcriptional repressor
K16915	58.9094	-8.71775	1.44075	1.81e-08	Reindeer	nickel transport protein
K09789	85.0703	-6.81213	1.12676	1.87e-08	Reindeer	pimeloyl-[acyl-carrier protein] methyl ester esterase [EC:3.1.1.85]
K01174	405.938	-3.42479	0.567169	1.95e-08	Reindeer	micrococcal nuclease [EC:3.1.31.1]
K06926	4233.89	-1.75717	0.292027	2.2e-08	Reindeer	uncharacterized protein
K03709	665.962	-2.5802	0.428951	2.22e-08	Reindeer	DtxR family transcriptional regulator, Mn-dependent transcriptional regulator
K07485	234.03	-2.83473	0.472567	2.45e-08	Reindeer	transposase
K02421	1870.58	-1.79399	0.299516	2.58e-08	Reindeer	flagellar biosynthetic protein FliR
K03408	1128.1	-2.17824	0.364691	2.83e-08	Reindeer	purine-binding chemotaxis protein CheW
K03415	3562.84	-1.65814	0.277607	2.83e-08	Reindeer	two-component system, chemotaxis family, chemotaxis protein CheV
K17910	31.5972	-9.36423	1.56803	2.83e-08	Reindeer	aminoglycoside 2''-phosphotransferase [EC:2.7.1.190]
K02120	3100.17	-1.0046	0.16826	2.85e-08	Reindeer	V/A-type H+/Na+-transporting ATPase subunit D
K07243	1404.27	-2.55369	0.42788	2.88e-08	Reindeer	high-affinity iron transporter
K00970	2998.85	-1.46506	0.245713	2.98e-08	Reindeer	poly(A) polymerase [EC:2.7.7.19]
K01400	48.701	-9.53093	1.59892	3e-08	Reindeer	bacillolysin [EC:3.4.24.28]
K08963	2296.24	-1.19742	0.201205	3.17e-08	Reindeer	methylthioribose-1-phosphate isomerase [EC:5.3.1.23]
K01834	2704.5	-1.1672	0.196762	3.55e-08	Reindeer	2,3-bisphosphoglycerate-dependent phosphoglycerate mutase [EC:5.4.2.11]
K00633	455.149	-1.96984	0.332126	3.56e-08	Reindeer	galactoside O-acetyltransferase [EC:2.3.1.18]
K15342	2745.36	-1.50591	0.25394	3.57e-08	Reindeer	CRISP-associated protein Cas1
K09482	1059.64	-2.06053	0.347542	3.59e-08	Reindeer	glutamyl-tRNA(Gln) amidotransferase subunit D [EC:6.3.5.7]
K09726	1002.56	-1.5988	0.270719	4.08e-08	Reindeer	uncharacterized protein
K05595	804.432	-1.47794	0.250471	4.19e-08	Reindeer	multiple antibiotic resistance protein
K03980	2006.56	-1.58074	0.268104	4.29e-08	Reindeer	putative peptidoglycan lipid II flippase
K16886	49.4352	-6.0849	1.03196	4.29e-08	Reindeer	quinone-modifying oxidoreductase, subunit QmoB
K08314	544.829	-2.25854	0.383472	4.44e-08	Reindeer	fructose-6-phosphate aldolase 2 [EC:4.1.2.-]
K00809	634.066	-1.85128	0.314867	4.71e-08	Reindeer	deoxyhypusine synthase [EC:2.5.1.46]
K02387	1021.22	-2.14253	0.364931	4.91e-08	Reindeer	flagellar basal-body rod protein FlgB
K05995	538.525	-2.05095	0.349555	5.01e-08	Reindeer	dipeptidase E [EC:3.4.13.21]
K04487	6144.87	-0.962654	0.164681	5.68e-08	Reindeer	cysteine desulfurase [EC:2.8.1.7]
K01439	1723.03	-1.18226	0.202404	5.8e-08	Reindeer	succinyl-diaminopimelate desuccinylase [EC:3.5.1.18]
K04651	1252.03	-1.42251	0.243829	6.04e-08	Reindeer	hydrogenase nickel incorporation protein HypA/HybF
K17898	350.807	-2.39598	0.410939	6.15e-08	Reindeer	D-ornithine 4,5-aminomutase subunit beta [EC:5.4.3.5]
K19689	1458.95	-1.55416	0.266853	6.38e-08	Reindeer	aminopeptidase [EC:3.4.11.-]
K07492	460.287	-6.77518	1.16631	6.92e-08	Reindeer	putative transposase
K19714	26.5086	-8.89566	1.53329	7.21e-08	Reindeer	3-deoxy-alpha-D-manno-octulosonate 8-oxidase [EC:1.1.3.48]
K01241	675.293	-2.26961	0.391362	7.27e-08	Reindeer	AMP nucleosidase [EC:3.2.2.4]
K07030	6200.8	-0.982996	0.169504	7.27e-08	Reindeer	uncharacterized protein
K01969	649.896	-2.90978	0.502767	7.75e-08	Reindeer	3-methylcrotonyl-CoA carboxylase beta subunit [EC:6.4.1.4]
K09809	697.2	-2.2206	0.384008	7.95e-08	Reindeer	CDP-glycerol glycerophosphotransferase [EC:2.7.8.12]
K09705	264.714	-3.54128	0.612873	8.13e-08	Reindeer	uncharacterized protein
K02939	2919.24	-1.0093	0.174799	8.29e-08	Reindeer	large subunit ribosomal protein L9
K02405	2600.73	-1.78872	0.310448	8.9e-08	Reindeer	RNA polymerase sigma factor for flagellar operon FliA
K01155	2793.98	-1.27817	0.222096	9.22e-08	Reindeer	type II restriction enzyme [EC:3.1.21.4]
K01803	7737.55	-0.728133	0.127038	1.04e-07	Reindeer	triosephosphate isomerase (TIM) [EC:5.3.1.1]
K02422	1199.13	-1.90974	0.33374	1.1e-07	Reindeer	flagellar protein FliS
K03407	7139.4	-1.46597	0.257226	1.25e-07	Reindeer	two-component system, chemotaxis family, sensor kinase CheA [EC:2.7.13.3]
K06905	387.032	-2.94876	0.517515	1.25e-07	Reindeer	uncharacterized protein
K00383	912.786	-1.74917	0.307121	1.27e-07	Reindeer	glutathione reductase (NADPH) [EC:1.8.1.7]
K03412	3440.63	-1.43793	0.252505	1.27e-07	Reindeer	two-component system, chemotaxis family, protein-glutamate methylesterase/glutaminase [EC:3.1.1.61 3.5.1.44]
K10542	2618.04	-1.53582	0.269745	1.27e-07	Reindeer	methyl-galactoside transport system ATP-binding protein [EC:3.6.3.17]
K03091	4281.75	-1.19185	0.209837	1.37e-07	Reindeer	RNA polymerase sporulation-specific sigma factor
K01628	1024.2	-1.42004	0.250148	1.39e-07	Reindeer	L-fuculose-phosphate aldolase [EC:4.1.2.17]
K02407	1661.64	-2.19434	0.388156	1.58e-07	Reindeer	flagellar hook-associated protein 2
K21681	819.211	-2.32489	0.411593	1.62e-07	Reindeer	ribitol-5-phosphate 2-dehydrogenase (NADP+) / D-ribitol-5-phosphate cytidylyltransferase [EC:1.1.1.405 2.7.7.40]
K16554	49.6893	-8.90266	1.58103	1.78e-07	Reindeer	polysaccharide biosynthesis transport protein
K01082	551.775	-2.58238	0.459095	1.84e-07	Reindeer	3'(2'), 5'-bisphosphate nucleotidase [EC:3.1.3.7]
K01560	351.206	-2.58821	0.461482	2.02e-07	Reindeer	2-haloacid dehalogenase [EC:3.8.1.2]
K02033	7953.91	-1.08426	0.19375	2.16e-07	Reindeer	peptide/nickel transport system permease protein
K03090	166.613	-2.96547	0.530189	2.19e-07	Reindeer	RNA polymerase sigma-B factor
K02238	6258.12	-1.2595	0.225648	2.31e-07	Reindeer	competence protein ComEC
K02446	553.983	-2.8601	0.512868	2.36e-07	Reindeer	fructose-1,6-bisphosphatase II [EC:3.1.3.11]
K02400	7871.24	-1.49037	0.267934	2.55e-07	Reindeer	flagellar biosynthesis protein FlhA
K06192	61.5789	-5.43485	0.977339	2.57e-07	Reindeer	paraquat-inducible protein B
K08999	574.343	-1.97951	0.35606	2.59e-07	Reindeer	uncharacterized protein
K03218	3160	-1.0188	0.183394	2.64e-07	Reindeer	23S rRNA (guanosine2251-2'-O)-methyltransferase [EC:2.1.1.185]
K00294	1120.37	-1.84533	0.332605	2.74e-07	Reindeer	1-pyrroline-5-carboxylate dehydrogenase [EC:1.2.1.88]
K18783	194.949	-4.94768	0.892603	2.81e-07	Reindeer	nigerose phosphorylase [EC:2.4.1.279]
K02420	834.046	-2.0825	0.376314	2.95e-07	Reindeer	flagellar biosynthetic protein FliQ
K06907	1454.97	-2.15979	0.390366	2.96e-07	Reindeer	uncharacterized protein
K04652	3041.02	-1.05673	0.191092	3e-07	Reindeer	hydrogenase nickel incorporation protein HypB
K01905	2276.21	-1.7993	0.32572	3.09e-07	Reindeer	acetate---CoA ligase (ADP-forming) subunit alpha [EC:6.2.1.13]
K22224	2276.21	-1.7993	0.32572	3.09e-07	Reindeer	acetate---CoA ligase (ADP-forming) subunit beta [EC:6.2.1.13]
K21672	202.715	-2.62234	0.475794	3.29e-07	Reindeer	2,4-diaminopentanoate dehydrogenase [EC:1.4.1.12 1.4.1.26]
K04088	396.969	-3.21616	0.583971	3.36e-07	Reindeer	membrane protease subunit HflK [EC:3.4.-.-]
K19092	301.17	-2.11326	0.384256	3.5e-07	Reindeer	toxin ParE1/3/4
K01597	425.271	-2.63308	0.479949	3.76e-07	Reindeer	diphosphomevalonate decarboxylase [EC:4.1.1.33]
K03330	1462.27	-1.98163	0.363199	4.43e-07	Reindeer	glutamyl-tRNA(Gln) amidotransferase subunit E [EC:6.3.5.7]
K07276	300.213	-4.07527	0.747695	4.56e-07	Reindeer	uncharacterized protein
K10120	48.3835	-7.51126	1.39281	6.14e-07	Reindeer	fructooligosaccharide transport system substrate-binding protein
K13525	3667.2	-1.30058	0.241669	6.51e-07	Reindeer	transitional endoplasmic reticulum ATPase
K10540	1592.41	-1.53281	0.285552	6.99e-07	Reindeer	methyl-galactoside transport system substrate-binding protein
K01361	65.267	-5.16634	0.964392	7.4e-07	Reindeer	lactocepin [EC:3.4.21.96]
K11070	2810.27	-1.05832	0.197574	7.41e-07	Reindeer	spermidine/putrescine transport system permease protein
K13659	22.9669	-8.91678	1.66786	7.77e-07	Reindeer	2-beta-glucuronyltransferase [EC:2.4.1.264]
K00020	1240	-1.56075	0.292961	8.58e-07	Reindeer	3-hydroxyisobutyrate dehydrogenase [EC:1.1.1.31]
K00639	4625.24	-0.928295	0.174738	9.24e-07	Reindeer	glycine C-acetyltransferase [EC:2.3.1.29]
K00575	2842.29	-1.65157	0.311642	9.9e-07	Reindeer	chemotaxis protein methyltransferase CheR [EC:2.1.1.80]
K00573	327.893	-2.54496	0.48092	1.03e-06	Reindeer	protein-L-isoaspartate(D-aspartate) O-methyltransferase [EC:2.1.1.77]
K07699	1254.43	-1.4592	0.276228	1.08e-06	Reindeer	two-component system, response regulator, stage 0 sporulation protein A
K03558	302.787	-2.80463	0.532847	1.17e-06	Reindeer	membrane protein required for colicin V production
K03410	1654.56	-1.44365	0.274866	1.24e-06	Reindeer	chemotaxis protein CheC
K17733	146.189	-4.4824	0.856999	1.39e-06	Reindeer	peptidoglycan LD-endopeptidase CwlK [EC:3.4.-.-]
K08714	519.304	-3.20693	0.613465	1.4e-06	Reindeer	voltage-gated sodium channel
K00958	50.3196	-4.45919	0.854974	1.49e-06	Reindeer	sulfate adenylyltransferase [EC:2.7.7.4]
K02875	125.651	-2.84404	0.545841	1.53e-06	Reindeer	large subunit ribosomal protein L14e
K01392	78.0262	-4.56397	0.87664	1.56e-06	Reindeer	thimet oligopeptidase [EC:3.4.24.15]
K15552	84.4042	-4.65723	0.895847	1.62e-06	Reindeer	taurine transport system permease protein
K02050	1806.57	-1.12843	0.217166	1.64e-06	Reindeer	NitT/TauT family transport system permease protein
K01419	1370.75	-1.72277	0.331772	1.66e-06	Reindeer	ATP-dependent HslUV protease, peptidase subunit HslV [EC:3.4.25.2]
K02916	2556.65	-0.908543	0.175359	1.76e-06	Reindeer	large subunit ribosomal protein L35
K11646	525.968	-1.94865	0.376849	1.85e-06	Reindeer	3-dehydroquinate synthase II [EC:1.4.1.24]
K11069	4788.08	-0.858385	0.166167	1.9e-06	Reindeer	spermidine/putrescine transport system substrate-binding protein
K07068	510.005	-2.0825	0.404146	2.01e-06	Reindeer	uncharacterized protein
K13273	61.1716	-4.18132	0.813345	2.14e-06	Reindeer	phosphomevalonate kinase [EC:2.7.4.2]
K13766	302.133	-2.84993	0.554856	2.18e-06	Reindeer	methylglutaconyl-CoA hydratase [EC:4.2.1.18]
K02019	612.227	-1.6438	0.320203	2.21e-06	Reindeer	molybdate transport system regulatory protein
K01147	188.295	-3.24611	0.633889	2.34e-06	Reindeer	exoribonuclease II [EC:3.1.13.1]
K05802	2804.6	-1.91873	0.374721	2.34e-06	Reindeer	potassium-dependent mechanosensitive channel
K06606	396.665	-8.63753	1.68708	2.35e-06	Reindeer	2-keto-myo-inositol isomerase [EC:5.3.99.11]
K12511	984.946	-1.95795	0.383008	2.43e-06	Reindeer	tight adherence protein C
K15532	1643.96	-1.56835	0.306774	2.43e-06	Reindeer	unsaturated rhamnogalacturonyl hydrolase [EC:3.2.1.172]
K21498	1149.09	-1.32508	0.260396	2.71e-06	Reindeer	antitoxin HigA-1
K00354	31.9714	-22.6084	4.44701	2.77e-06	Reindeer	NADPH2 dehydrogenase [EC:1.6.99.1]
K01227	28.1754	-9.25122	1.81977	2.77e-06	Reindeer	mannosyl-glycoprotein endo-beta-N-acetylglucosaminidase [EC:3.2.1.96]
K01251	6953.65	-1.00542	0.19785	2.79e-06	Reindeer	adenosylhomocysteinase [EC:3.3.1.1]
K02404	1329.87	-2.12731	0.418883	2.84e-06	Reindeer	flagellar biosynthesis protein FlhF
K04042	3999.32	-1.11797	0.220353	2.91e-06	Reindeer	bifunctional UDP-N-acetylglucosamine pyrophosphorylase / Glucosamine-1-phosphate N-acetyltransferase [EC:2.7.7.23 2.3.1.157]
K13810	198.286	-4.28435	0.844813	2.94e-06	Reindeer	transaldolase / glucose-6-phosphate isomerase [EC:2.2.1.2 5.3.1.9]
K15022	21.9499	-8.63646	1.70428	2.99e-06	Reindeer	formate dehydrogenase (NADP+) beta subunit [EC:1.17.1.10]
K18011	345.622	-2.12992	0.422169	3.34e-06	Reindeer	beta-lysine 5,6-aminomutase beta subunit [EC:5.4.3.3]
K13012	483.464	-1.44743	0.287227	3.43e-06	Reindeer	O-antigen biosynthesis protein WbqP
K05844	82.4343	-4.7657	0.9573	4.65e-06	Reindeer	ribosomal protein S6--L-glutamate ligase [EC:6.3.2.-]
K04517	3289.26	-0.865315	0.173858	4.67e-06	Reindeer	prephenate dehydrogenase [EC:1.3.1.12]
K11912	20.8818	-7.86895	1.58268	4.78e-06	Reindeer	serine/threonine-protein kinase PpkA [EC:2.7.11.1]
K04076	1090.2	-1.63005	0.327892	4.79e-06	Reindeer	ATP-dependent Lon protease [EC:3.4.21.53]
K16789	789.203	-1.59374	0.320784	4.86e-06	Reindeer	thiamine transporter
K01012	5356.03	-0.743114	0.150359	5.52e-06	Reindeer	biotin synthase [EC:2.8.1.6]
K00150	895.737	-1.85672	0.375857	5.58e-06	Reindeer	glyceraldehyde-3-phosphate dehydrogenase (NAD(P)) [EC:1.2.1.59]
K11645	895.572	-2.45063	0.496117	5.58e-06	Reindeer	fructose-bisphosphate aldolase, class I [EC:4.1.2.13]
K21600	906.656	-1.24876	0.252879	5.61e-06	Reindeer	CsoR family transcriptional regulator, copper-sensing transcriptional repressor
K03563	702.189	-1.99076	0.404134	5.94e-06	Reindeer	carbon storage regulator
K09007	1356.75	-1.43594	0.291583	5.97e-06	Reindeer	GTP cyclohydrolase IB [EC:3.5.4.16]
K07574	513.081	-1.49265	0.303174	5.99e-06	Reindeer	RNA-binding protein
K17073	113.717	-3.88907	0.790447	6.08e-06	Reindeer	putative lysine transport system substrate-binding protein
K00869	742.748	-1.77254	0.361666	6.65e-06	Reindeer	mevalonate kinase [EC:2.7.1.36]
K15580	4539.03	-1.18858	0.242789	6.81e-06	Reindeer	oligopeptide transport system substrate-binding protein
K02031	4657.29	-0.970412	0.198572	7.09e-06	Reindeer	peptide/nickel transport system ATP-binding protein
K00803	68.2986	-3.86663	0.792519	7.33e-06	Reindeer	alkyldihydroxyacetonephosphate synthase [EC:2.5.1.26]
K04758	1248.43	-0.968905	0.198598	7.33e-06	Reindeer	ferrous iron transport protein A
K14534	401.698	-2.14762	0.440831	7.57e-06	Reindeer	4-hydroxybutyryl-CoA dehydratase / vinylacetyl-CoA-Delta-isomerase [EC:4.2.1.120 5.3.3.3]
K00015	781.163	-2.01781	0.414555	7.72e-06	Reindeer	glyoxylate reductase [EC:1.1.1.26]
K15581	3864.97	-0.909383	0.18702	7.9e-06	Reindeer	oligopeptide transport system permease protein
K11261	359.154	-2.10303	0.432641	7.94e-06	Reindeer	formylmethanofuran dehydrogenase subunit E [EC:1.2.7.12]
K14128	651.396	-1.90254	0.391386	7.94e-06	Reindeer	F420-non-reducing hydrogenase small subunit [EC:1.12.99.- 1.8.98.5]
K02415	382.422	-2.37374	0.488613	8.04e-06	Reindeer	flagellar FliL protein
K13292	2799.42	-1.23383	0.254042	8.08e-06	Reindeer	phosphatidylglycerol---prolipoprotein diacylglyceryl transferase [EC:2.5.1.145]
K10793	160.005	-4.15167	0.855143	8.13e-06	Reindeer	D-proline reductase (dithiol) PrdA [EC:1.21.4.1]
K00627	235.735	-2.04276	0.421053	8.24e-06	Reindeer	pyruvate dehydrogenase E2 component (dihydrolipoamide acetyltransferase) [EC:2.3.1.12]
K07739	1036.5	-1.71427	0.353677	8.41e-06	Reindeer	elongator complex protein 3 [EC:2.3.1.48]
K07078	500.524	-2.39494	0.496026	9.2e-06	Reindeer	uncharacterized protein
K21579	302.782	-8.33197	1.73146	9.94e-06	Reindeer	betaine reductase complex component B subunit beta [EC:1.21.4.4]
K18429	190.835	-3.35349	0.69711	1e-05	Reindeer	GDP/UDP-N,N'-diacetylbacillosamine 2-epimerase (hydrolysing) [EC:3.2.1.184]
K00437	29.2251	-5.97572	1.24314	1.01e-05	Reindeer	[NiFe] hydrogenase large subunit [EC:1.12.2.1]
K07584	436.149	-1.66677	0.346632	1.01e-05	Reindeer	uncharacterized protein
K18330	1484.93	-1.07631	0.223885	1.01e-05	Reindeer	NADP-reducing hydrogenase subunit HndA [EC:1.12.1.3]
K21397	152.797	-4.04875	0.842123	1.01e-05	Reindeer	ABC transport system ATP-binding/permease protein
K01007	2162.56	-1.23047	0.256188	1.02e-05	Reindeer	pyruvate, water dikinase [EC:2.7.9.2]
K03337	550.103	-2.23824	0.466955	1.07e-05	Reindeer	5-deoxy-glucuronate isomerase [EC:5.3.1.30]
K00980	1533.46	-1.33082	0.277988	1.1e-05	Reindeer	glycerol-3-phosphate cytidylyltransferase [EC:2.7.7.39]
K12507	59.6456	-4.85973	1.01673	1.14e-05	Reindeer	acyl-CoA synthetase [EC:6.2.1.-]
K17244	165.158	-3.33417	0.698137	1.16e-05	Reindeer	putative chitobiose transport system substrate-binding protein
K02052	145.197	-2.77915	0.582337	1.18e-05	Reindeer	putative spermidine/putrescine transport system ATP-binding protein
K02851	2418.77	-1.18233	0.247988	1.2e-05	Reindeer	UDP-GlcNAc:undecaprenyl-phosphate/decaprenyl-phosphate GlcNAc-1-phosphate transferase [EC:2.7.8.33 2.7.8.35]
K03389	692.262	-1.6309	0.342318	1.22e-05	Reindeer	heterodisulfide reductase subunit B2 [EC:1.8.7.3 1.8.98.4 1.8.98.5 1.8.98.6]
K01499	595.841	-1.85247	0.389801	1.29e-05	Reindeer	methenyltetrahydromethanopterin cyclohydrolase [EC:3.5.4.27]
K06921	38688.5	-0.790309	0.166336	1.29e-05	Reindeer	uncharacterized protein
K00113	1852.12	-2.00126	0.421463	1.31e-05	Reindeer	glycerol-3-phosphate dehydrogenase subunit C [EC:1.1.5.3]
K03918	25.9778	-8.38642	1.76685	1.32e-05	Reindeer	L-lysine 6-transaminase [EC:2.6.1.36]
K02035	9877.68	-0.96641	0.203935	1.36e-05	Reindeer	peptide/nickel transport system substrate-binding protein
K02818	2138.77	-1.17332	0.247591	1.36e-05	Reindeer	PTS system, trehalose-specific IIB component [EC:2.7.1.201]
K02819	2138.77	-1.17332	0.247591	1.36e-05	Reindeer	PTS system, trehalose-specific IIC component
K00819	257.066	-2.37515	0.501846	1.4e-05	Reindeer	ornithine--oxo-acid transaminase [EC:2.6.1.13]
K06283	129.723	-2.81725	0.596096	1.45e-05	Reindeer	putative DeoR family transcriptional regulator, stage III sporulation protein D
K16846	22.9338	-7.32671	1.55125	1.46e-05	Reindeer	(2R)-sulfolactate sulfo-lyase subunit beta [EC:4.4.1.24]
K03726	1153.32	-1.59054	0.336872	1.47e-05	Reindeer	helicase [EC:3.6.4.-]
K05966	663.985	-1.9217	0.407092	1.48e-05	Reindeer	triphosphoribosyl-dephospho-CoA synthase [EC:2.4.2.52]
K03234	1468	-1.73607	0.368325	1.52e-05	Reindeer	elongation factor 2
K05934	1902.76	-1.13469	0.240674	1.52e-05	Reindeer	precorrin-3B C17-methyltransferase [EC:2.1.1.131]
K15582	4130.18	-0.920089	0.195212	1.52e-05	Reindeer	oligopeptide transport system permease protein
K21578	324.358	-7.1008	1.50641	1.52e-05	Reindeer	betaine reductase complex component B subunit alpha [EC:1.21.4.4]
K13922	302.939	-1.92145	0.407809	1.53e-05	Reindeer	propionaldehyde dehydrogenase [EC:1.2.1.87]
K00335	3322.25	-0.804025	0.170801	1.56e-05	Reindeer	NADH-quinone oxidoreductase subunit F [EC:1.6.5.3]
K07769	358.422	-2.4907	0.529315	1.57e-05	Reindeer	two-component system, OmpR family, sensor histidine kinase NblS [EC:2.7.13.3]
K12543	41.8478	-5.97936	1.27103	1.58e-05	Reindeer	outer membrane protein, adhesin transport system
K22447	1639.81	-1.6769	0.356811	1.61e-05	Reindeer	archaeal chaperonin
K02007	1551.76	-1.19331	0.254087	1.63e-05	Reindeer	cobalt/nickel transport system permease protein
K12598	81.064	-7.05302	1.50292	1.65e-05	Reindeer	ATP-dependent RNA helicase DOB1 [EC:3.6.4.13]
K21464	160.878	-3.22495	0.687146	1.65e-05	Reindeer	penicillin-binding protein 2D [EC:2.4.1.129 3.4.16.4]
K02388	1591.97	-1.38755	0.295727	1.66e-05	Reindeer	flagellar basal-body rod protein FlgC
K14110	191.822	-2.16522	0.461617	1.67e-05	Reindeer	energy-converting hydrogenase B subunit A
K09992	31.4404	-7.0956	1.51353	1.68e-05	Reindeer	uncharacterized protein
K03608	616.774	-1.9571	0.417748	1.71e-05	Reindeer	cell division topological specificity factor
K00955	909.076	-1.88908	0.403493	1.72e-05	Reindeer	bifunctional enzyme CysN/CysC [EC:2.7.7.4 2.7.1.25]
K00202	320.56	-2.06374	0.44106	1.74e-05	Reindeer	formylmethanofuran dehydrogenase subunit C [EC:1.2.7.12]
K00399	1319.23	-1.80538	0.38576	1.74e-05	Reindeer	methyl-coenzyme M reductase alpha subunit [EC:2.8.4.1]
K19055	1939.21	-0.965133	0.206489	1.78e-05	Reindeer	Ala-tRNA(Pro) deacylase [EC:3.1.1.-]
K14164	1032.8	-4.56173	0.976452	1.79e-05	Reindeer	glycyl-tRNA synthetase [EC:6.1.1.14]
K16887	25.7093	-5.46656	1.17026	1.79e-05	Reindeer	quinone-modifying oxidoreductase, subunit QmoC
K10979	28.5467	-7.37162	1.58033	1.84e-05	Reindeer	DNA end-binding protein Ku
K09767	211.45	-2.13173	0.457322	1.87e-05	Reindeer	cyclic-di-GMP-binding protein
K21757	54.9915	-6.86422	1.47565	1.95e-05	Reindeer	LysR family transcriptional regulator, benzoate and cis,cis-muconate-responsive activator of ben and cat genes
K00042	742.989	-2.60327	0.559883	1.97e-05	Reindeer	2-hydroxy-3-oxopropionate reductase [EC:1.1.1.60]
K10122	36.1918	-7.43122	1.60095	2.04e-05	Reindeer	fructooligosaccharide transport system permease protein
K01839	1984.59	-1.06488	0.229911	2.13e-05	Reindeer	phosphopentomutase [EC:5.4.2.7]
K02049	1437.17	-0.963891	0.208922	2.31e-05	Reindeer	NitT/TauT family transport system ATP-binding protein
K14098	329.229	-2.09391	0.454222	2.34e-05	Reindeer	energy-converting hydrogenase A subunit G
K07041	1283.44	-1.63609	0.355159	2.37e-05	Reindeer	uncharacterized protein
K00096	1282.39	-1.25282	0.272197	2.41e-05	Reindeer	glycerol-1-phosphate dehydrogenase [NAD(P)+] [EC:1.1.1.261]
K04757	47.3034	-5.10234	1.10955	2.46e-05	Reindeer	serine/threonine-protein kinase RsbW [EC:2.7.11.1]
K00860	217.55	-2.66351	0.579862	2.51e-05	Reindeer	adenylylsulfate kinase [EC:2.7.1.25]
K15527	520.818	-2.34306	0.510649	2.57e-05	Reindeer	cysteate synthase [EC:2.5.1.76]
K03242	744.555	-1.70473	0.371859	2.61e-05	Reindeer	translation initiation factor 2 subunit 3
K03388	1897.29	-1.38771	0.302661	2.61e-05	Reindeer	heterodisulfide reductase subunit A2 [EC:1.8.7.3 1.8.98.4 1.8.98.5 1.8.98.6]
K01844	1488.73	-1.39802	0.305102	2.63e-05	Reindeer	beta-lysine 5,6-aminomutase alpha subunit [EC:5.4.3.3]
K04028	55.8284	-3.39447	0.741753	2.7e-05	Reindeer	ethanolamine utilization protein EutN
K01468	1937.19	-1.19978	0.262539	2.78e-05	Reindeer	imidazolonepropionase [EC:3.5.2.7]
K07335	4081.22	-0.937965	0.205322	2.8e-05	Reindeer	basic membrane protein A and related proteins
K03243	931.525	-1.73128	0.379203	2.83e-05	Reindeer	translation initiation factor 5B
K02817	1748.84	-1.16477	0.255886	3.01e-05	Reindeer	PTS system, trehalose-specific IIA component [EC:2.7.1.201]
K03789	1289.3	-1.23449	0.271376	3.04e-05	Reindeer	[ribosomal protein S18]-alanine N-acetyltransferase [EC:2.3.1.266]
K00856	15.5772	-8.19828	1.80283	3.06e-05	Reindeer	adenosine kinase [EC:2.7.1.20]
K01759	1744.58	-1.13982	0.250719	3.06e-05	Reindeer	lactoylglutathione lyase [EC:4.4.1.5]
K11751	3372.63	-1.38292	0.304092	3.06e-05	Reindeer	5'-nucleotidase / UDP-sugar diphosphatase [EC:3.1.3.5 3.6.1.45]
K02419	2297.68	-1.28649	0.283065	3.08e-05	Reindeer	flagellar biosynthetic protein FliP
K07788	76.1808	-4.68726	1.03182	3.11e-05	Reindeer	multidrug efflux pump
K05936	1914.53	-1.24021	0.274094	3.37e-05	Reindeer	precorrin-4/cobalt-precorrin-4 C11-methyltransferase [EC:2.1.1.133 2.1.1.271]
K13812	909.499	-1.74771	0.386466	3.4e-05	Reindeer	bifunctional enzyme Fae/Hps [EC:4.2.1.147 4.1.2.43]
K13018	574.65	-1.40306	0.310425	3.44e-05	Reindeer	UDP-2-acetamido-3-amino-2,3-dideoxy-glucuronate N-acetyltransferase [EC:2.3.1.201]
K02927	122.553	-2.74182	0.60726	3.5e-05	Reindeer	large subunit ribosomal protein L40e
K03346	177.854	-2.18747	0.484612	3.52e-05	Reindeer	replication initiation and membrane attachment protein
K19076	94.8187	-5.63655	1.2518	3.7e-05	Reindeer	CRISPR-associated protein Cmr2
K02081	186.542	-1.88771	0.419592	3.76e-05	Reindeer	DeoR family transcriptional regulator, aga operon transcriptional repressor
K17836	390.824	-2.44738	0.544211	3.79e-05	Reindeer	beta-lactamase class A [EC:3.5.2.6]
K20531	1232.55	-4.32844	0.963555	3.87e-05	Reindeer	type IV secretion system protein TrbF
K21619	147.023	-2.47811	0.551758	3.88e-05	Reindeer	tagaturonate epimerase [EC:5.1.2.7]
K09142	523.07	-1.89493	0.422315	3.95e-05	Reindeer	uncharacterized protein
K05568	3190.14	-1.52161	0.33921	3.96e-05	Reindeer	multicomponent Na+:H+ antiporter subunit D
K17735	42.6986	-7.51421	1.67501	3.96e-05	Reindeer	carnitine 3-dehydrogenase [EC:1.1.1.108]
K15045	35.0852	-6.35996	1.41866	4e-05	Reindeer	radical S-adenosyl methionine domain-containing protein 2
K00060	387.337	-1.34855	0.300981	4.04e-05	Reindeer	threonine 3-dehydrogenase [EC:1.1.1.103]
K02977	113.081	-2.50671	0.560161	4.14e-05	Reindeer	small subunit ribosomal protein S27Ae
K06906	103.596	-5.769	1.28971	4.17e-05	Reindeer	uncharacterized protein
K20525	33.9639	-6.99319	1.56444	4.22e-05	Reindeer	oligo-alginate lyase [EC:4.2.2.26]
K06988	428.593	-2.02925	0.454498	4.31e-05	Reindeer	8-hydroxy-5-deazaflavin:NADPH oxidoreductase [EC:1.5.1.40]
K07141	248.615	-1.88127	0.421333	4.31e-05	Reindeer	molybdenum cofactor cytidylyltransferase [EC:2.7.7.76]
K00200	1017.08	-1.75075	0.3928	4.44e-05	Reindeer	formylmethanofuran dehydrogenase subunit A [EC:1.2.7.12]
K10441	5760.91	-1.30339	0.292523	4.45e-05	Reindeer	ribose transport system ATP-binding protein [EC:3.6.3.17]
K00943	2501.46	-0.808516	0.181473	4.46e-05	Reindeer	dTMP kinase [EC:2.7.4.9]
K07132	40.9121	-8.13021	1.82797	4.61e-05	Reindeer	ATP-dependent target DNA activator [EC:3.6.1.3]
K02535	1523.13	-1.32043	0.296942	4.63e-05	Reindeer	UDP-3-O-[3-hydroxymyristoyl] N-acetylglucosamine deacetylase [EC:3.5.1.108]
K10121	31.4736	-7.81867	1.75909	4.66e-05	Reindeer	fructooligosaccharide transport system permease protein
K09981	41.424	-8.21794	1.84916	4.67e-05	Reindeer	uncharacterized protein
K04483	812.513	-1.66767	0.375479	4.71e-05	Reindeer	DNA repair protein RadA
K10794	49.632	-7.44369	1.67981	4.91e-05	Reindeer	D-proline reductase (dithiol) PrdB [EC:1.21.4.1]
K01907	61.644	-6.83317	1.54252	4.93e-05	Reindeer	acetoacetyl-CoA synthetase [EC:6.2.1.16]
K21364	31.2259	-6.00941	1.35711	4.97e-05	Reindeer	UDP-Gal:alpha-D-GlcNAc-diphosphoundecaprenol beta-1,4-galactosyltransferase [EC:2.4.1.304]
K03238	349.987	-1.8554	0.419789	5.13e-05	Reindeer	translation initiation factor 2 subunit 2
K06208	413.226	-2.1142	0.478364	5.13e-05	Reindeer	chorismate mutase [EC:5.4.99.5]
K09000	87.9803	-5.39109	1.22033	5.16e-05	Reindeer	CRISPR-associated protein Cmr4
K19956	555.263	-1.45894	0.330258	5.16e-05	Reindeer	L-sorbose 1-phosphate reductase [EC:1.1.1.-]
K13942	547.368	-2.48713	0.563338	5.22e-05	Reindeer	5,10-methenyltetrahydromethanopterin hydrogenase [EC:1.12.98.2]
K07053	3445.57	-0.984477	0.223057	5.25e-05	Reindeer	3',5'-nucleoside bisphosphate phosphatase [EC:3.1.3.97]
K07722	455.646	-1.77315	0.401842	5.26e-05	Reindeer	CopG family transcriptional regulator, nickel-responsive regulator
K18332	5567.7	-0.821575	0.186173	5.26e-05	Reindeer	NADP-reducing hydrogenase subunit HndD [EC:1.12.1.3]
K01641	729.583	-1.9063	0.432122	5.28e-05	Reindeer	hydroxymethylglutaryl-CoA synthase [EC:2.3.3.10]
K09946	321.408	-1.68296	0.381627	5.31e-05	Reindeer	uncharacterized protein
K01042	740.379	-1.87194	0.425301	5.5e-05	Reindeer	L-seryl-tRNA(Ser) seleniumtransferase [EC:2.9.1.1]
K06211	50.944	-4.23329	0.961832	5.5e-05	Reindeer	HTH-type transcriptional regulator, transcriptional repressor of NAD biosynthesis genes [EC:2.7.7.1 2.7.1.22]
K06438	389.091	-2.25545	0.512426	5.5e-05	Reindeer	similar to stage IV sporulation protein
K06331	71.3547	-10.5636	2.40061	5.51e-05	Reindeer	spore coat protein I
K01729	35.2587	-5.56696	1.26618	5.59e-05	Reindeer	poly(beta-D-mannuronate) lyase [EC:4.2.2.3]
K06863	843.817	-1.69885	0.386376	5.59e-05	Reindeer	5-formaminoimidazole-4-carboxamide-1-(beta)-D-ribofuranosyl 5'-monophosphate synthetase [EC:6.3.4.23]
K16710	90.3109	-4.08577	0.929794	5.64e-05	Reindeer	colanic acid/amylovoran biosynthesis protein
K17686	6133	-0.94487	0.215266	5.76e-05	Reindeer	Cu+-exporting ATPase [EC:3.6.3.54]
K02412	4495.33	-1.12915	0.257316	5.78e-05	Reindeer	flagellum-specific ATP synthase [EC:3.6.3.14]
K10670	127.512	-3.52878	0.804764	5.84e-05	Reindeer	glycine/sarcosine/betaine reductase complex component A [EC:1.21.4.2 1.21.4.3 1.21.4.4]
K01823	904.78	-1.20291	0.274568	5.94e-05	Reindeer	isopentenyl-diphosphate Delta-isomerase [EC:5.3.3.2]
K08676	4087.54	-1.49128	0.340444	5.95e-05	Reindeer	tricorn protease [EC:3.4.21.-]
K03042	517.112	-1.63546	0.37442	6.29e-05	Reindeer	DNA-directed RNA polymerase subunit A\ [EC:2.7.7.6]"
K07084	215.863	-2.51228	0.575263	6.3e-05	Reindeer	putative amino acid transporter
K22432	110.944	-2.83151	0.648531	6.33e-05	Reindeer	caffeyl-CoA reductase-Etf complex subunit CarE [EC:1.3.1.108]
K19824	253.448	-2.11851	0.485699	6.44e-05	Reindeer	rubrerythrin
K22905	22.1707	-8.23945	1.88894	6.44e-05	Reindeer	omega-hydroxy-beta-dihydromenaquinone-9 sulfotransferase [EC:2.8.2.-]
K03568	2116.38	-1.0197	0.23404	6.57e-05	Reindeer	TldD protein
K03231	832.664	-1.74497	0.401117	6.74e-05	Reindeer	elongation factor 1-alpha
K01622	785.08	-1.69889	0.390572	6.75e-05	Reindeer	fructose 1,6-bisphosphate aldolase/phosphatase [EC:4.1.2.13 3.1.3.11]
K01488	423.383	-2.59435	0.596657	6.79e-05	Reindeer	adenosine deaminase [EC:3.5.4.4]
K01337	85.5221	-4.27124	0.984998	7.15e-05	Reindeer	lysyl endopeptidase [EC:3.4.21.50]
K17214	149.108	-3.6226	0.835594	7.17e-05	Reindeer	inositol transport system permease protein
K03625	2622.19	-1.08475	0.250256	7.18e-05	Reindeer	N utilization substance protein B
K08974	551.391	-1.46402	0.337756	7.18e-05	Reindeer	putative membrane protein
K01879	4392.7	-1.07682	0.248553	7.24e-05	Reindeer	glycyl-tRNA synthetase beta chain [EC:6.1.1.14]
K03399	916.711	-1.46141	0.337422	7.27e-05	Reindeer	cobalt-precorrin-7 (C5)-methyltransferase [EC:2.1.1.289]
K10026	2739.11	-0.819148	0.189218	7.33e-05	Reindeer	7-carboxy-7-deazaguanine synthase [EC:4.3.99.3]
K13678	124.494	-2.5483	0.588958	7.4e-05	Reindeer	1,2-diacylglycerol-3-alpha-glucose alpha-1,2-galactosyltransferase [EC:2.4.1.-]
K21030	496.589	-1.75805	0.406951	7.59e-05	Reindeer	D-ribitol-5-phosphate cytidylyltransferase [EC:2.7.7.40]
K02683	455.561	-1.80767	0.418853	7.73e-05	Reindeer	DNA primase small subunit [EC:2.7.7.-]
K01639	926.381	-1.47644	0.342235	7.78e-05	Reindeer	N-acetylneuraminate lyase [EC:4.1.3.3]
K09759	954.298	-1.6667	0.386466	7.81e-05	Reindeer	nondiscriminating aspartyl-tRNA synthetase [EC:6.1.1.23]
K00652	3878.66	-0.963938	0.22384	8.03e-05	Reindeer	8-amino-7-oxononanoate synthase [EC:2.3.1.47]
K06174	1160.89	-1.613	0.374642	8.04e-05	Reindeer	ATP-binding cassette, sub-family E, member 1
K16885	24.5663	-4.72877	1.09818	8.04e-05	Reindeer	quinone-modifying oxidoreductase, subunit QmoA
K07499	161.998	-2.54592	0.591576	8.09e-05	Reindeer	putative transposase
K09989	360.869	-1.77157	0.411854	8.15e-05	Reindeer	uncharacterized protein
K17246	162.923	-2.51039	0.584071	8.26e-05	Reindeer	putative chitobiose transport system permease protein
K06409	4508.73	-0.700864	0.163123	8.31e-05	Reindeer	stage V sporulation protein B
K00581	507.871	-1.88509	0.439097	8.42e-05	Reindeer	tetrahydromethanopterin S-methyltransferase subunit E [EC:2.1.1.86]
K04802	608.375	-1.80338	0.420339	8.51e-05	Reindeer	proliferating cell nuclear antigen
K00320	645.754	-1.70373	0.39744	8.63e-05	Reindeer	5,10-methylenetetrahydromethanopterin reductase [EC:1.5.98.2]
K19123	71.3617	-3.42018	0.797938	8.64e-05	Reindeer	CRISPR system Cascade subunit CasA
K07477	60.2608	-4.5656	1.06581	8.73e-05	Reindeer	translin
K03124	666.783	-1.70796	0.398922	8.81e-05	Reindeer	transcription initiation factor TFIIB
K03523	1634.97	-0.869276	0.203438	9.1e-05	Reindeer	biotin transport system substrate-specific component
K09121	3425.39	-0.972995	0.227827	9.16e-05	Reindeer	pyridinium-3,5-bisthiocarboxylic acid mononucleotide nickel chelatase [EC:4.99.1.12]
K01607	2204.19	-0.829138	0.194186	9.18e-05	Reindeer	4-carboxymuconolactone decarboxylase [EC:4.1.1.44]
K04796	187.462	-2.0604	0.482634	9.2e-05	Reindeer	small nuclear ribonucleoprotein
K00578	126.545	-2.42633	0.568707	9.28e-05	Reindeer	tetrahydromethanopterin S-methyltransferase subunit B [EC:2.1.1.86]
K00401	885.239	-1.72218	0.403755	9.31e-05	Reindeer	methyl-coenzyme M reductase beta subunit [EC:2.8.4.1]
K06441	19.2279	-6.90138	1.61847	9.35e-05	Reindeer	ferredoxin hydrogenase gamma subunit [EC:1.12.7.2]
K01999	5079.4	-1.12013	0.262755	9.38e-05	Reindeer	branched-chain amino acid transport system substrate-binding protein
K00672	1143.63	-1.63824	0.384451	9.43e-05	Reindeer	formylmethanofuran--tetrahydromethanopterin N-formyltransferase [EC:2.3.1.101]
K04032	101.556	-3.027	0.711436	9.66e-05	Reindeer	ethanolamine utilization cobalamin adenosyltransferase [EC:2.5.1.17]
K00805	1510.7	-1.11304	0.261621	9.67e-05	Reindeer	heptaprenyl diphosphate synthase [EC:2.5.1.30]
K01144	1369.84	-1.14662	0.269704	9.78e-05	Reindeer	exodeoxyribonuclease V [EC:3.1.11.5]
K00319	686.639	-1.77325	0.4172	9.81e-05	Reindeer	methylenetetrahydromethanopterin dehydrogenase [EC:1.5.98.1]
K02322	1994.99	-1.55009	0.365149	0.000100124	Reindeer	DNA polymerase II large subunit [EC:2.7.7.7]
K02279	143.708	-3.88216	0.917626	0.000106141	Reindeer	pilus assembly protein CpaB
K21071	9092.2	-0.671368	0.158737	0.000106605	Reindeer	ATP-dependent phosphofructokinase / diphosphate-dependent phosphofructokinase [EC:2.7.1.11 2.7.1.90]
K22480	897.219	-1.688	0.399146	0.000106678	Reindeer	heterodisulfide reductase subunit A1 [EC:1.8.7.3]
K10726	1230.05	-1.57009	0.372178	0.000111246	Reindeer	replicative DNA helicase Mcm [EC:3.6.4.-]
K15539	32.819	-5.72818	1.3596	0.000113763	Reindeer	cytoskeleton protein RodZ
K01026	742.06	-1.61971	0.384596	0.000114493	Reindeer	propionate CoA-transferase [EC:2.8.3.1]
K08096	594.637	-1.77426	0.422575	0.000120763	Reindeer	GTP cyclohydrolase IIa [EC:3.5.4.29]
K06399	399.64	-2.35191	0.561132	0.00012461	Reindeer	stage IV sporulation protein B [EC:3.4.21.116]
K16698	192.554	-2.18508	0.521468	0.000124962	Reindeer	teichuronic acid biosynthesis glycosyltransferase TuaG [EC:2.4.-.-]
K21400	167.184	-2.28402	0.545064	0.000124962	Reindeer	2-amino-4-ketopentanoate thiolase beta subunit [EC:2.3.1.263]
K21469	205.942	-2.53473	0.605076	0.00012533	Reindeer	serine-type D-Ala-D-Ala carboxypeptidase [EC:3.4.16.4]
K00187	696.872	-1.69078	0.403793	0.000126108	Reindeer	2-oxoisovalerate ferredoxin oxidoreductase, beta subunit [EC:1.2.7.7]
K02336	96.0122	-4.02731	0.962285	0.000127009	Reindeer	DNA polymerase II [EC:2.7.7.7]
K03698	1619.34	-1.11192	0.26601	0.000129539	Reindeer	3'-5' exoribonuclease [EC:3.1.-.-]
K00428	238.922	-2.28664	0.547903	0.000132905	Reindeer	cytochrome c peroxidase [EC:1.11.1.5]
K00021	570.978	-1.8466	0.442779	0.000134507	Reindeer	hydroxymethylglutaryl-CoA reductase (NADPH) [EC:1.1.1.34]
K09127	42.5449	-7.30711	1.75255	0.000134858	Reindeer	CRISPR-associated protein Cmr3
K03462	483.856	-1.60164	0.384406	0.000136435	Reindeer	nicotinamide phosphoribosyltransferase [EC:2.4.2.12]
K06944	806.909	-1.63164	0.391778	0.000137116	Reindeer	uncharacterized protein
K02910	224.142	-2.17109	0.521554	0.000138165	Reindeer	large subunit ribosomal protein L31e
K02056	10284	-0.838097	0.20168	0.000141838	Reindeer	simple sugar transport system ATP-binding protein [EC:3.6.3.17]
K03750	2038.1	-1.27875	0.307783	0.000142233	Reindeer	molybdopterin molybdotransferase [EC:2.10.1.1]
K09728	194.581	-2.13456	0.513877	0.000142497	Reindeer	uncharacterized protein
K18845	84.8996	-4.22026	1.01619	0.000142871	Reindeer	16S rRNA (guanine(1405)-N(7))-methyltransferase [EC:2.1.1.179]
K07445	1169.3	-1.34123	0.323112	0.000143997	Reindeer	putative DNA methylase
K02668	17.3776	-8.37123	2.0176	0.000144896	Reindeer	two-component system, NtrC family, sensor histidine kinase PilS [EC:2.7.13.3]
K03041	1842.01	-1.51644	0.365721	0.000146158	Reindeer	DNA-directed RNA polymerase subunit A' [EC:2.7.7.6]
K19170	229.108	-2.27855	0.550556	0.000150954	Reindeer	DNA sulfur modification protein DndC
K02385	436.331	-1.79299	0.433304	0.000151205	Reindeer	flagellar protein FlbD
K01916	2473.97	-0.840261	0.203207	0.000153007	Reindeer	NAD+ synthase [EC:6.3.1.5]
K06390	359.712	-2.66079	0.644225	0.000155767	Reindeer	stage III sporulation protein AA
K03775	369.441	-1.70218	0.412151	0.000155777	Reindeer	FKBP-type peptidyl-prolyl cis-trans isomerase SlyD [EC:5.2.1.8]
K08972	167.302	-2.87474	0.696233	0.00015629	Reindeer	putative membrane protein
K18675	526.654	-1.5103	0.36595	0.000157452	Reindeer	N,N'-diacetylchitobiose phosphorylase [EC:2.4.1.280]
K01959	792.363	-1.59241	0.386177	0.000159581	Reindeer	pyruvate carboxylase subunit A [EC:6.4.1.1]
K03072	4212.43	-1.00445	0.243725	0.000161	Reindeer	preprotein translocase subunit SecD
K06396	147.577	-2.38191	0.578305	0.000162418	Reindeer	stage III sporulation protein AG
K06400	982.3	-1.07725	0.261534	0.000162418	Reindeer	site-specific DNA recombinase
K17488	631.177	-1.61718	0.39266	0.000162448	Reindeer	GTP cyclohydrolase IV [EC:3.5.4.39]
K08724	183.026	-2.09087	0.507762	0.00016278	Reindeer	penicillin-binding protein 2B
K20488	26.5396	-7.72829	1.88038	0.000167927	Reindeer	two-component system, OmpR family, lantibiotic biosynthesis response regulator NisR/SpaR
K09690	3242.89	-0.766409	0.186497	0.000168099	Reindeer	lipopolysaccharide transport system permease protein
K12453	16.0387	-7.98546	1.94385	0.000168982	Reindeer	CDP-paratose synthetase [EC:1.1.1.342]
K02440	1712.19	-1.42337	0.346692	0.00017064	Reindeer	glycerol uptake facilitator protein
K06936	610.796	-1.60572	0.392055	0.000177031	Reindeer	uncharacterized protein
K08971	400.58	-2.0407	0.498279	0.000177031	Reindeer	putative membrane protein
K02319	1284.74	-1.54958	0.37862	0.000179008	Reindeer	DNA polymerase, archaea type [EC:2.7.7.7]
K18012	1362.65	-1.19744	0.292682	0.000179955	Reindeer	L-erythro-3,5-diaminohexanoate dehydrogenase [EC:1.4.1.11]
K00965	3622.52	-0.805263	0.196972	0.000181657	Reindeer	UDPglucose--hexose-1-phosphate uridylyltransferase [EC:2.7.7.12]
K03769	273.174	-2.56754	0.628041	0.000181657	Reindeer	peptidyl-prolyl cis-trans isomerase C [EC:5.2.1.8]
K07403	726.773	-1.50145	0.367264	0.000181657	Reindeer	membrane-bound serine protease (ClpP class)
K00400	1755.98	-1.46968	0.359638	0.000182393	Reindeer	methyl coenzyme M reductase system, component A2
K03263	332.434	-1.79368	0.439573	0.000187025	Reindeer	translation initiation factor 5A
K11181	28.2214	-5.01329	1.22901	0.000187973	Reindeer	dissimilatory sulfite reductase beta subunit [EC:1.8.99.5]
K06909	375.489	-2.1706	0.532302	0.00018872	Reindeer	phage terminase large subunit
K13004	204.958	-2.3727	0.581865	0.00018872	Reindeer	galacturonosyltransferase [EC:2.4.1.-]
K17870	683.202	-1.79868	0.441152	0.000188965	Reindeer	NADH oxidase (H2O2-forming) [EC:1.6.3.3]
K03167	1113.37	-1.53521	0.376685	0.000190126	Reindeer	DNA topoisomerase VI subunit B [EC:5.99.1.3]
K02197	286.992	-1.6849	0.413928	0.000194112	Reindeer	cytochrome c-type biogenesis protein CcmE
K03699	2931.67	-0.86795	0.213259	0.000194416	Reindeer	putative hemolysin
K00201	1029.75	-1.67464	0.411506	0.000194574	Reindeer	formylmethanofuran dehydrogenase subunit B [EC:1.2.7.12]
K01226	2096.72	-1.07607	0.26444	0.000194622	Reindeer	trehalose-6-phosphate hydrolase [EC:3.2.1.93]
K02236	25.9085	-4.1404	1.01766	0.000195039	Reindeer	leader peptidase (prepilin peptidase) / N-methyltransferase [EC:3.4.23.43 2.1.1.-]
K02930	383.785	-1.91363	0.47089	0.000198604	Reindeer	large subunit ribosomal protein L4e
K01768	1639.22	-1.32141	0.32573	0.000204093	Reindeer	adenylate cyclase [EC:4.6.1.1]
K22757	357.457	-2.26528	0.558416	0.000204093	Reindeer	glutaminyl-peptide cyclotransferase [EC:2.3.2.5]
K17202	144.013	-4.42491	1.09282	0.000210371	Reindeer	erythritol transport system substrate-binding protein
K02027	3746.49	-1.05811	0.261403	0.000211307	Reindeer	multiple sugar transport system substrate-binding protein
K05346	21.6041	-8.88359	2.19499	0.000211666	Reindeer	deoxyribonucleoside regulator
K00374	233.146	-2.92021	0.721941	0.000213525	Reindeer	nitrate reductase gamma subunit [EC:1.7.5.1 1.7.99.-]
K05352	516.699	-1.67205	0.413518	0.000214655	Reindeer	ribitol-5-phosphate 2-dehydrogenase (NADP+) [EC:1.1.1.405]
K09799	195.435	-2.53541	0.627138	0.000215058	Reindeer	uncharacterized protein
K01846	37.7447	-4.47959	1.10814	0.000215221	Reindeer	methylaspartate mutase sigma subunit [EC:5.4.99.1]
K10747	866.813	-1.5704	0.388516	0.000215368	Reindeer	DNA ligase 1 [EC:6.5.1.1 6.5.1.6 6.5.1.7]
K07576	3932.52	-0.641794	0.158924	0.000218573	Reindeer	metallo-beta-lactamase family protein
K18829	83.165	-2.63986	0.654361	0.000222011	Reindeer	antitoxin VapB
K03301	129.761	-3.72162	0.922615	0.000222267	Reindeer	ATP:ADP antiporter, AAA family
K03098	225.311	-2.10748	0.522585	0.000222989	Reindeer	apolipoprotein D and lipocalin family protein
K01035	972.174	-1.32306	0.32829	0.000225294	Reindeer	acetate CoA/acetoacetate CoA-transferase beta subunit [EC:2.8.3.8 2.8.3.9]
K02408	526.575	-1.44509	0.358773	0.000227293	Reindeer	flagellar hook-basal body complex protein FliE
K18704	613.421	-1.40219	0.348482	0.000230905	Reindeer	CDP-ribitol ribitolphosphotransferase / teichoic acid ribitol-phosphate polymerase [EC:2.7.8.14 2.7.8.47]
K07151	195.601	-2.95368	0.734785	0.000234566	Reindeer	dolichyl-diphosphooligosaccharide---protein glycosyltransferase [EC:2.4.99.18]
K05571	92.344	-3.30182	0.821645	0.000235587	Reindeer	multicomponent Na+:H+ antiporter subunit G
K16052	108.223	-3.31343	0.82463	0.000235843	Reindeer	MscS family membrane protein
K01034	1014.6	-1.17567	0.293259	0.000243961	Reindeer	acetate CoA/acetoacetate CoA-transferase alpha subunit [EC:2.8.3.8 2.8.3.9]
K00483	443.789	-2.71487	0.677947	0.000248369	Reindeer	4-hydroxyphenylacetate 3-monooxygenase [EC:1.14.14.9]
K08309	1146.13	-1.63484	0.408487	0.000250417	Reindeer	soluble lytic murein transglycosylase [EC:4.2.2.-]
K02193	281.127	-1.788	0.446857	0.000251128	Reindeer	heme exporter protein A [EC:3.6.3.41]
K11260	168.747	-2.32313	0.582316	0.000262762	Reindeer	4Fe-4S ferredoxin
K03228	13.41	-7.18393	1.80089	0.000262932	Reindeer	type III secretion protein T
K18008	15.4653	-7.33152	1.8395	0.000266102	Reindeer	[NiFe] hydrogenase small subunit [EC:1.12.2.1]
K19817	896.083	-1.64825	0.413693	0.000267417	Reindeer	coenzyme F420H2 oxidase [EC:1.5.3.22]
K02962	181.466	-2.09248	0.525323	0.000268303	Reindeer	small subunit ribosomal protein S17e
K07586	87.293	-2.68304	0.673908	0.000269973	Reindeer	uncharacterized protein
K09805	70.6656	-4.88111	1.22596	0.000269973	Reindeer	uncharacterized protein
K10796	36.1759	-7.43827	1.86875	0.000270579	Reindeer	D-proline reductase (dithiol)-stabilizing protein PrdE
K02877	281.981	-1.89323	0.475744	0.000271038	Reindeer	large subunit ribosomal protein L15e
K07464	642.325	-1.06171	0.266781	0.000271038	Reindeer	CRISPR-associated exonuclease Cas4 [EC:3.1.12.1]
K07134	352.579	-1.85967	0.46742	0.000271606	Reindeer	uncharacterized protein
K10742	114.912	-3.72824	0.937069	0.000271606	Reindeer	DNA replication ATP-dependent helicase Dna2 [EC:3.6.4.12]
K00329	56.8498	-4.32372	1.08753	0.000274413	Reindeer	NADH dehydrogenase [EC:1.6.5.3]
K00356	56.8498	-4.32372	1.08753	0.000274413	Reindeer	NADH dehydrogenase [EC:1.6.99.3]
K04566	1446.65	-1.34075	0.337273	0.000274694	Reindeer	lysyl-tRNA synthetase, class I [EC:6.1.1.6]
K14099	355.788	-1.81863	0.457956	0.000279191	Reindeer	energy-converting hydrogenase A subunit H
K10563	320.552	-2.23591	0.563197	0.000280289	Reindeer	formamidopyrimidine-DNA glycosylase [EC:3.2.2.23 4.2.99.18]
K00580	360.621	-1.95103	0.491527	0.000280696	Reindeer	tetrahydromethanopterin S-methyltransferase subunit D [EC:2.1.1.86]
K03328	612.603	-2.41207	0.608032	0.000283093	Reindeer	polysaccharide transporter, PST family
K04769	497.444	-1.38661	0.350165	0.000291154	Reindeer	AbrB family transcriptional regulator, stage V sporulation protein T
K06915	2266.64	-0.999746	0.252689	0.00029487	Reindeer	uncharacterized protein
K07112	539.912	-2.16965	0.548667	0.000296848	Reindeer	uncharacterized protein
K02386	341.311	-2.11824	0.535895	0.000298417	Reindeer	flagella basal body P-ring formation protein FlgA
K20885	82.5111	-4.30124	1.08886	0.000301294	Reindeer	beta-1,2-mannobiose phosphorylase / 1,2-beta-oligomannan phosphorylase [EC:2.4.1.339 2.4.1.340]
K03336	966.408	-1.54506	0.391411	0.000304097	Reindeer	3D-(3,5/4)-trihydroxycyclohexane-1,2-dione acylhydrolase (decyclizing) [EC:3.7.1.22]
K09128	449.829	-1.31556	0.333365	0.000304617	Reindeer	uncharacterized protein
K05884	574.008	-1.63003	0.413255	0.000306838	Reindeer	L-2-hydroxycarboxylate dehydrogenase (NAD+) [EC:1.1.1.337]
K07010	345.579	-1.90254	0.482677	0.000309957	Reindeer	putative glutamine amidotransferase
K03045	899.462	-1.56894	0.398433	0.00031456	Reindeer	DNA-directed RNA polymerase subunit B\ [EC:2.7.7.6]"
K20215	449.138	-1.75164	0.445261	0.000319285	Reindeer	diphthine synthase [EC:2.1.1.98]
K06984	407.686	-1.61189	0.409775	0.000319488	Reindeer	beta-ribofuranosylaminobenzene 5'-phosphate synthase [EC:2.4.2.54]
K07463	2250.56	-1.44084	0.366345	0.000320002	Reindeer	archaea-specific RecJ-like exonuclease
K03801	14.6999	-7.4791	1.90187	0.000320406	Reindeer	lipoyl(octanoyl) transferase [EC:2.3.1.181]
K05795	2074.75	-1.39155	0.354106	0.000323504	Reindeer	tellurium resistance protein TerD
K05823	19.7198	-7.92496	2.01684	0.00032372	Reindeer	N-acetyldiaminopimelate deacetylase [EC:3.5.1.47]
K00441	602.67	-1.67715	0.427003	0.000325417	Reindeer	coenzyme F420 hydrogenase subunit beta [EC:1.12.98.1]
K03220	31.1135	-5.66204	1.44286	0.000329648	Reindeer	type III secretion protein D
K03739	40.5007	-5.59772	1.4266	0.00032987	Reindeer	membrane protein involved in D-alanine export
K16881	129.783	-4.22478	1.07732	0.000332668	Reindeer	mannose-1-phosphate guanylyltransferase / phosphomannomutase [EC:2.7.7.13 5.4.2.8]
K22902	54.5037	-5.14049	1.31149	0.00033484	Reindeer	D-galactosaminyltransferase
K03166	749.684	-1.53853	0.393023	0.000340911	Reindeer	DNA topoisomerase VI subunit A [EC:5.99.1.3]
K19422	85.1443	-3.58562	0.9164	0.000343292	Reindeer	glycosyltransferase EpsD [EC:2.4.-.-]
K08600	569.32	-1.14084	0.291734	0.000346119	Reindeer	sortase B [EC:3.4.22.70]
K03411	1474.87	-1.13254	0.289992	0.000352922	Reindeer	chemotaxis protein CheD [EC:3.5.1.44]
K06402	56.4661	-4.01191	1.02744	0.000353283	Reindeer	stage IV sporulation protein FB [EC:3.4.24.-]
K06948	199.451	-2.43778	0.624576	0.0003551	Reindeer	30S ribosome assembly GTPase
K07013	457.255	-1.65266	0.423655	0.000357933	Reindeer	uncharacterized protein
K01920	178.699	-3.05632	0.784096	0.000361875	Reindeer	glutathione synthase [EC:6.3.2.3]
K04075	6893.69	-0.846411	0.217675	0.000374677	Reindeer	tRNA(Ile)-lysidine synthase [EC:6.3.4.19]
K07135	374.257	-1.80921	0.465504	0.000377243	Reindeer	uncharacterized protein
K19172	254.26	-2.54698	0.656152	0.000384538	Reindeer	DNA sulfur modification protein DndE
K02348	78.3015	-3.3438	0.862442	0.00039048	Reindeer	ElaA protein
K00112	876.92	-2.00827	0.518128	0.00039161	Reindeer	glycerol-3-phosphate dehydrogenase subunit B [EC:1.1.5.3]
K02866	378.053	-1.56875	0.404725	0.00039161	Reindeer	large subunit ribosomal protein L10e
K03236	206.407	-1.87409	0.483708	0.000393854	Reindeer	translation initiation factor 1A
K11473	47.7627	-3.35867	0.867095	0.000395051	Reindeer	glycolate oxidase iron-sulfur subunit
K00008	1669.53	-1.37445	0.355079	0.000399027	Reindeer	L-iditol 2-dehydrogenase [EC:1.1.1.14]
K03113	465.939	-1.36609	0.35294	0.000399076	Reindeer	translation initiation factor 1
K14123	760.958	-1.47686	0.381669	0.000400567	Reindeer	energy-converting hydrogenase B subunit N
K16792	746.674	-1.50306	0.388702	0.000404532	Reindeer	methanogen homoaconitase large subunit [EC:4.2.1.114]
K11600	364.112	-1.70814	0.441815	0.000405334	Reindeer	exosome complex component RRP41
K17248	20.5619	-7.09465	1.83616	0.00040783	Reindeer	N-acetylgalactosamine-N,N'-diacetylbacillosaminyl-diphospho-undecaprenol 4-alpha-N-acetylgalactosaminyltransferase [EC:2.4.1.291]
K11180	34.7715	-3.79848	0.983255	0.000408291	Reindeer	dissimilatory sulfite reductase alpha subunit [EC:1.8.99.5]
K02122	535.78	-1.08428	0.280692	0.000408397	Reindeer	V/A-type H+/Na+-transporting ATPase subunit F
K01737	2235.01	-0.63252	0.163865	0.000412932	Reindeer	6-pyruvoyltetrahydropterin/6-carboxytetrahydropterin synthase [EC:4.2.3.12 4.1.2.50]
K12992	739.356	-1.62254	0.420391	0.00041327	Reindeer	rhamnosyltransferase [EC:2.4.1.-]
K00658	19.4237	-7.58054	1.96674	0.000421144	Reindeer	2-oxoglutarate dehydrogenase E2 component (dihydrolipoamide succinyltransferase) [EC:2.3.1.61]
K21947	15.227	-6.72338	1.74615	0.000426929	Reindeer	tRNA-5-methyluridine54 2-sulfurtransferase [EC:2.8.1.15]
K07072	487.237	-1.73196	0.449857	0.000427257	Reindeer	(4-(4-[2-(gamma-L-glutamylamino)ethyl]phenoxymethyl)furan-2-yl)methanamine synthase [EC:2.5.1.131]
K14126	986.729	-1.58131	0.410984	0.000431115	Reindeer	F420-non-reducing hydrogenase large subunit [EC:1.12.99.- 1.8.98.5]
K02987	431.015	-1.75318	0.456656	0.00044398	Reindeer	small subunit ribosomal protein S4e
K16149	793.86	-1.87593	0.488897	0.000447444	Reindeer	1,4-alpha-glucan branching enzyme [EC:2.4.1.18]
K06864	1692.14	-0.716288	0.186923	0.000456373	Reindeer	pyridinium-3,5-biscarboxylic acid mononucleotide sulfurtransferase [EC:4.4.1.37]
K03420	632.088	-1.59272	0.415906	0.000460655	Reindeer	proteasome regulatory subunit
K03406	4079.69	-1.1012	0.288028	0.000471354	Reindeer	methyl-accepting chemotaxis protein
K07717	12.1608	-7.18649	1.87962	0.000471354	Reindeer	two-component system, sensor histidine kinase YcbA [EC:2.7.13.3]
K09951	1113.61	-1.19199	0.312029	0.00047653	Reindeer	CRISPR-associated protein Cas2
K09927	252.334	-1.66967	0.437375	0.000480506	Reindeer	uncharacterized protein
K10233	110.856	-3.04378	0.797549	0.000482191	Reindeer	alpha-glucoside transport system permease protein
K22516	1631.55	-1.42426	0.373332	0.000484597	Reindeer	formate dehydrogenase (coenzyme F420) alpha subunit [EC:1.17.98.3 1.8.98.6]
K14106	525.137	-1.5944	0.418269	0.000489891	Reindeer	energy-converting hydrogenase A subunit O
K02057	11426.3	-0.859978	0.225676	0.00049152	Reindeer	simple sugar transport system permease protein
K02995	258.286	-1.77887	0.467107	0.00049592	Reindeer	small subunit ribosomal protein S8e
K19872	41.8878	-4.89856	1.28812	0.000505596	Reindeer	fukutin [EC:2.7.8.-]
K02427	545.925	-1.49313	0.392912	0.000510749	Reindeer	23S rRNA (uridine2552-2'-O)-methyltransferase [EC:2.1.1.166]
K03264	381.163	-1.75256	0.461801	0.000519262	Reindeer	translation initiation factor 6
K11614	337.305	-7.67563	2.02285	0.0005201	Reindeer	two-component system, CitB family, sensor histidine kinase MalK [EC:2.7.13.3]
K06297	175.877	-2.53373	0.668741	0.00053164	Reindeer	spore germination protein KC
K09696	484.697	-1.52983	0.404343	0.000541809	Reindeer	sodium transport system permease protein
K16371	653.609	-1.75057	0.462787	0.000542734	Reindeer	D-tagatose-1,6-bisphosphate aldolase subunit GatZ/KbaZ
K08602	2392.5	-0.89048	0.235499	0.000545294	Reindeer	oligoendopeptidase F [EC:3.4.24.-]
K11102	597.343	-1.95203	0.516288	0.000545294	Reindeer	proton glutamate symport protein
K02885	289.663	-1.81208	0.479332	0.000545879	Reindeer	large subunit ribosomal protein L19e
K18779	828.552	-1.50204	0.397403	0.000546729	Reindeer	7-cyano-7-deazaguanine tRNA-ribosyltransferase [EC:2.4.2.48]
K01646	310.349	-2.18186	0.577316	0.00054701	Reindeer	citrate lyase subunit gamma (acyl carrier protein)
K03421	392.525	-1.72507	0.456494	0.000547347	Reindeer	methyl-coenzyme M reductase subunit C
K13016	2284.27	-0.88585	0.234759	0.000558255	Reindeer	UDP-N-acetyl-2-amino-2-deoxyglucuronate dehydrogenase [EC:1.1.1.335]
K03442	1841.35	-0.859864	0.228408	0.000575635	Reindeer	small conductance mechanosensitive channel
K06875	173.07	-2.28442	0.607404	0.00058316	Reindeer	programmed cell death protein 5
K03047	450.082	-1.66038	0.441612	0.00058536	Reindeer	DNA-directed RNA polymerase subunit D [EC:2.7.7.6]
K10009	249.297	-1.61368	0.429657	0.000592624	Reindeer	cystine transport system permease protein
K06947	40.9356	-6.95524	1.85282	0.000596106	Reindeer	polynucleotide 5'-hydroxyl-kinase GRC3/NOL9 [EC:2.7.1.-]
K06218	338.957	-1.5552	0.414317	0.000596151	Reindeer	mRNA interferase RelE/StbE
K07033	809.393	-1.32241	0.352392	0.000598045	Reindeer	uncharacterized protein
K22320	31.7518	-7.34553	1.95792	0.000599897	Reindeer	2-alkyl-3-oxoalkanoate reductase [EC:1.1.1.412]
K01996	3951.2	-0.929116	0.247926	0.000609412	Reindeer	branched-chain amino acid transport system ATP-binding protein
K03742	2608.99	-0.79548	0.212372	0.000613467	Reindeer	nicotinamide-nucleotide amidase [EC:3.5.1.42]
K06223	2833.75	-1.09013	0.29117	0.00061725	Reindeer	DNA adenine methylase [EC:2.1.1.72]
K18855	588.066	-1.67386	0.447564	0.000625707	Reindeer	UDP-N-acetylglucosamine 3-dehydrogenase [EC:1.1.1.374]
K21611	609.718	-1.52555	0.408031	0.000628042	Reindeer	Ni-sirohydrochlorin a,c-diamide reductive cyclase subunit CfbD [EC:6.3.3.7]
K02984	397.552	-1.59789	0.427587	0.00063157	Reindeer	small subunit ribosomal protein S3Ae
K21563	13.1935	-7.44694	1.99728	0.000651618	Reindeer	CRP/FNR family transcriptional regulator, dissimilatory nitrate respiration regulator
K07388	838.625	-1.50261	0.403194	0.000655704	Reindeer	hydrogenase expression/formation protein
K03056	177.445	-1.96536	0.527827	0.000663424	Reindeer	DNA-directed RNA polymerase subunit L [EC:2.7.7.6]
K08092	152.271	-2.92449	0.78543	0.000663424	Reindeer	3-dehydro-L-gulonate 2-dehydrogenase [EC:1.1.1.130]
K07575	207.286	-1.74902	0.470004	0.000668558	Reindeer	PUA domain protein
K06042	1718.09	-0.983193	0.264526	0.00067997	Reindeer	precorrin-8X/cobalt-precorrin-8 methylmutase [EC:5.4.99.61 5.4.99.60]
K17734	78.5839	-3.11156	0.837312	0.00068128	Reindeer	serine protease AprX [EC:3.4.21.-]
K00203	451.279	-1.62848	0.438679	0.000690657	Reindeer	formylmethanofuran dehydrogenase subunit D [EC:1.2.7.12]
K10541	1360.81	-1.3954	0.375927	0.000690657	Reindeer	methyl-galactoside transport system permease protein
K09793	216.076	-1.72642	0.465213	0.00069195	Reindeer	uncharacterized protein
K00402	477.901	-1.74193	0.469493	0.0006936	Reindeer	methyl-coenzyme M reductase gamma subunit [EC:2.8.4.1]
K09717	603.952	-1.54221	0.415792	0.000695616	Reindeer	uncharacterized protein
K13541	11.3706	-7.83585	2.11515	0.000706367	Reindeer	cobalt-precorrin 5A hydrolase / precorrin-3B C17-methyltransferase [EC:3.7.1.12 2.1.1.131]
K00926	1642.92	-0.864437	0.233704	0.00072099	Reindeer	carbamate kinase [EC:2.7.2.2]
K11176	408.69	-1.64934	0.447025	0.000744311	Reindeer	IMP cyclohydrolase [EC:3.5.4.10]
K01712	3826.13	-1.01149	0.274271	0.000747499	Reindeer	urocanate hydratase [EC:4.2.1.49]
K06609	692.043	-4.87168	1.32123	0.000748952	Reindeer	MFS transporter, SP family, major inositol transporter
K18431	185.774	-1.95213	0.52997	0.000759499	Reindeer	CMP-N,N'-diacetyllegionaminic acid synthase [EC:2.7.7.82]
K03430	336.545	-1.27644	0.346698	0.00076393	Reindeer	2-aminoethylphosphonate-pyruvate transaminase [EC:2.6.1.37]
K03433	463.094	-1.52244	0.413527	0.00076393	Reindeer	proteasome beta subunit [EC:3.4.25.1]
K02198	1173.96	-1.08674	0.296151	0.000799018	Reindeer	cytochrome c-type biogenesis protein CcmF
K13787	664.931	-1.29477	0.353092	0.000806629	Reindeer	geranylgeranyl diphosphate synthase, type I [EC:2.5.1.1 2.5.1.10 2.5.1.29]
K02452	90.335	-5.24745	1.4318	0.000811753	Reindeer	general secretion pathway protein C
K19294	5087.22	-0.595325	0.16247	0.000812854	Reindeer	alginate O-acetyltransferase complex protein AlgI
K02107	23.2272	-6.76197	1.84676	0.000820754	Reindeer	V/A-type H+/Na+-transporting ATPase subunit G/H
K02549	77.5436	-3.096	0.845897	0.000825015	Reindeer	O-succinylbenzoate synthase [EC:4.2.1.113]
K14574	325.774	-1.75619	0.480776	0.000844646	Reindeer	ribosome maturation protein SDO1
K09764	18.0688	-6.37038	1.74515	0.000852255	Reindeer	uncharacterized protein
K09721	196.92	-1.79362	0.491942	0.000865425	Reindeer	uncharacterized protein
K13498	100.909	-2.86083	0.785083	0.000870947	Reindeer	indole-3-glycerol phosphate synthase / phosphoribosylanthranilate isomerase [EC:4.1.1.48 5.3.1.24]
K16306	420.095	-1.59757	0.43846	0.000871647	Reindeer	fructose-bisphosphate aldolase / 2-amino-3,7-dideoxy-D-threo-hept-6-ulosonate synthase [EC:4.1.2.13 2.2.1.10]
K00186	520.686	-1.54058	0.422949	0.000874831	Reindeer	2-oxoisovalerate ferredoxin oxidoreductase, alpha subunit [EC:1.2.7.7]
K02991	215.698	-1.97764	0.543237	0.000880911	Reindeer	small subunit ribosomal protein S6e
K01816	43.765	-3.92481	1.07944	0.000894471	Reindeer	hydroxypyruvate isomerase [EC:5.3.1.22]
K06937	819.143	-1.209	0.332617	0.000897855	Reindeer	7,8-dihydro-6-hydroxymethylpterin dimethyltransferase [EC:2.1.1.-]
K16844	13.6913	-6.55901	1.80572	0.000905134	Reindeer	(2R)-3-sulfolactate dehydrogenase (NADP+) [EC:1.1.1.338]
K21585	49.5226	-6.31093	1.73771	0.000906515	Reindeer	3-aminobutanoyl-CoA transaminase [EC:2.6.1.111]
K09118	72.4428	-5.00253	1.37979	0.00092781	Reindeer	uncharacterized protein
K06382	1065.92	-1.37923	0.380474	0.000928365	Reindeer	stage II sporulation protein E [EC:3.1.3.16]
K11615	172.659	-7.22091	1.99192	0.000928365	Reindeer	two-component system, CitB family, response regulator MalR
K08094	532.739	-1.50152	0.414389	0.000933354	Reindeer	6-phospho-3-hexuloisomerase [EC:5.3.1.27]
K06943	581.914	-1.45963	0.403423	0.000949795	Reindeer	nucleolar GTP-binding protein
K08097	263.582	-1.78764	0.49406	0.000949795	Reindeer	phosphosulfolactate synthase [EC:4.4.1.19]
K15888	363.699	-1.65933	0.458576	0.000949795	Reindeer	tritrans,polycis-undecaprenyl-diphosphate synthase [geranylgeranyl-diphosphate specific] [EC:2.5.1.89]
K07979	442.101	-1.46079	0.403882	0.000953216	Reindeer	GntR family transcriptional regulator
K09733	429.228	-1.64742	0.455646	0.000956596	Reindeer	(5-formylfuran-3-yl)methyl phosphate synthase [EC:4.2.3.153]
K09009	24.2569	-7.76743	2.14886	0.000958465	Reindeer	uncharacterized protein
K11785	35.695	-3.94565	1.09322	0.00097605	Reindeer	1,4-dihydroxy-6-naphthoate synthase [EC:1.14.-.-]
K03432	379.527	-1.61484	0.447689	0.000983406	Reindeer	proteasome alpha subunit [EC:3.4.25.1]
K02921	183.237	-1.90198	0.527688	0.000992272	Reindeer	large subunit ribosomal protein L37Ae
K03525	4786.77	-0.633172	0.175669	0.000992272	Reindeer	type III pantothenate kinase [EC:2.7.1.33]
K02908	177.436	-1.98425	0.550801	0.000997982	Reindeer	large subunit ribosomal protein L30e
K03120	414.174	-1.56666	0.43503	0.00100194	Reindeer	transcription initiation factor TFIID TATA-box-binding protein
K04799	587.509	-1.5	0.416742	0.00100786	Reindeer	flap endonuclease-1 [EC:3.-.-.-]
K03313	1734.16	-1.31446	0.365838	0.0010305	Reindeer	Na+:H+ antiporter, NhaA family
K02883	180.901	-2.08533	0.580833	0.00104073	Reindeer	large subunit ribosomal protein L18e
K06176	777.186	-1.40323	0.390877	0.00104111	Reindeer	tRNA pseudouridine13 synthase [EC:5.4.99.27]
K12589	353.125	-1.70727	0.475666	0.0010426	Reindeer	exosome complex component RRP42
K06346	2146.44	-0.766062	0.213663	0.00105424	Reindeer	spoIIIJ-associated protein
K07334	1149.01	-0.855821	0.238676	0.00105424	Reindeer	toxin HigB-1
K10977	728.863	-1.4674	0.409258	0.00105424	Reindeer	methanogen homocitrate synthase [EC:2.3.3.14 2.3.3.-]
K01997	5898.73	-0.921333	0.257524	0.00108272	Reindeer	branched-chain amino acid transport system permease protein
K12997	286.154	-2.21844	0.620368	0.00108879	Reindeer	rhamnosyltransferase [EC:2.4.1.-]
K10232	100.9	-3.01577	0.843879	0.00109765	Reindeer	alpha-glucoside transport system substrate-binding protein
K22317	29.0089	-7.11609	1.99151	0.00109889	Reindeer	acyl-CoA:acyl-CoA alkyltransferase [EC:2.3.3.20]
K00033	1105.62	-1.00913	0.282527	0.0011037	Reindeer	6-phosphogluconate dehydrogenase [EC:1.1.1.44 1.1.1.343]
K01255	1128.82	-1.36139	0.38116	0.0011037	Reindeer	leucyl aminopeptidase [EC:3.4.11.1]
K03058	131.222	-2.26693	0.635152	0.00111302	Reindeer	DNA-directed RNA polymerase subunit N [EC:2.7.7.6]
K07580	146.346	-1.97369	0.553118	0.0011149	Reindeer	Zn-ribbon RNA-binding protein
K09769	1855.88	-1.05783	0.29662	0.00112199	Reindeer	uncharacterized protein
K10823	4830.55	-0.661702	0.185556	0.00112214	Reindeer	oligopeptide transport system ATP-binding protein
K11891	138.676	-3.73466	1.04866	0.00114066	Reindeer	type VI secretion system protein ImpL
K10896	1344.48	-1.33436	0.374814	0.00114387	Reindeer	fanconi anemia group M protein
K12685	411.973	-2.0861	0.586148	0.00114776	Reindeer	subtilase-type serine protease [EC:3.4.21.-]
K06405	249.893	-1.70569	0.479585	0.00115744	Reindeer	stage V sporulation protein AC
K18678	350.233	-1.63565	0.45994	0.00115831	Reindeer	phytol kinase [EC:2.7.1.182]
K00584	752.385	-1.44501	0.406528	0.00116338	Reindeer	tetrahydromethanopterin S-methyltransferase subunit H [EC:2.1.1.86]
K02119	1853.29	-0.795986	0.223985	0.00116511	Reindeer	V/A-type H+/Na+-transporting ATPase subunit C
K21610	388.497	-1.60307	0.451268	0.0011704	Reindeer	Ni-sirohydrochlorin a,c-diamide reductive cyclase subunit CfbC [EC:6.3.3.7]
K12574	10686.3	-0.585691	0.164908	0.00117294	Reindeer	ribonuclease J [EC:3.1.-.-]
K01464	658.758	-1.4524	0.409074	0.00117728	Reindeer	dihydropyrimidinase [EC:3.5.2.2]
K04794	300.768	-1.49142	0.421452	0.00122635	Reindeer	peptidyl-tRNA hydrolase, PTH2 family [EC:3.1.1.29]
K00332	40.0561	-3.61812	1.02292	0.00123178	Reindeer	NADH-quinone oxidoreductase subunit C [EC:1.6.5.3]
K09824	1050.65	-1.23215	0.348324	0.00123178	Reindeer	uncharacterized protein
K00111	4237.86	-0.947242	0.267942	0.00123929	Reindeer	glycerol-3-phosphate dehydrogenase [EC:1.1.5.3]
K03060	295.988	-1.14037	0.322615	0.0012406	Reindeer	DNA-directed RNA polymerase subunit omega [EC:2.7.7.6]
K19221	1160.73	-1.01074	0.286218	0.00125496	Reindeer	cob(I)alamin adenosyltransferase [EC:2.5.1.17]
K12528	464.748	-1.6905	0.478776	0.00125641	Reindeer	putative selenate reductase molybdopterin-binding subunit
K03219	66.3898	-3.2149	0.910641	0.00125711	Reindeer	type III secretion protein C
K06442	2691.75	-0.635608	0.180036	0.00125711	Reindeer	23S rRNA (cytidine1920-2'-O)/16S rRNA (cytidine1409-2'-O)-methyltransferase [EC:2.1.1.226 2.1.1.227]
K15855	1424.42	-2.68149	0.760642	0.00127964	Reindeer	exo-1,4-beta-D-glucosaminidase [EC:3.2.1.165]
K03309	20.2813	-5.39592	1.53342	0.00130915	Reindeer	dicarboxylate/amino acid:cation (Na+ or H+) symporter, DAACS family
K00125	1112.2	-1.43103	0.406995	0.00132124	Reindeer	formate dehydrogenase (coenzyme F420) beta subunit [EC:1.17.98.3 1.8.98.6]
K03552	343.729	-1.54847	0.44163	0.00136814	Reindeer	holliday junction resolvase Hjr [EC:3.1.22.4]
K17884	335.78	-1.48531	0.423598	0.00136814	Reindeer	archaetidylinositol phosphate synthase [EC:2.7.8.39]
K07158	201.401	-1.89945	0.541931	0.0013738	Reindeer	uncharacterized protein
K06871	10197.7	-0.478234	0.136569	0.00138857	Reindeer	uncharacterized protein
K11072	6650.84	-0.529727	0.151404	0.00140123	Reindeer	spermidine/putrescine transport system ATP-binding protein [EC:3.6.3.31]
K09140	281.51	-1.52386	0.436545	0.00144214	Reindeer	pre-rRNA-processing protein TSR3
K07561	591.202	-1.63425	0.468368	0.00144815	Reindeer	2-(3-amino-3-carboxypropyl)histidine synthase [EC:2.5.1.108]
K03490	35.6982	-5.80711	1.66459	0.0014496	Reindeer	AraC family transcriptional regulator, dual regulator of chb operon
K14122	326.03	-1.65439	0.474222	0.0014496	Reindeer	energy-converting hydrogenase B subunit M
K03079	533.744	-1.6587	0.475655	0.00145635	Reindeer	L-ribulose-5-phosphate 3-epimerase [EC:5.1.3.22]
K00619	659.594	-1.40785	0.403967	0.00146699	Reindeer	amino-acid N-acetyltransferase [EC:2.3.1.1]
K06880	202.234	-2.84227	0.816758	0.00149115	Reindeer	erythromycin esterase [EC:3.1.1.-]
K06286	181.007	-1.74661	0.50209	0.00149722	Reindeer	septation ring formation regulator
K00899	32.3581	-5.19609	1.49408	0.00150015	Reindeer	5-methylthioribose kinase [EC:2.7.1.100]
K09775	322.789	-1.3494	0.388067	0.00150212	Reindeer	uncharacterized protein
K19142	35.0634	-6.54839	1.88427	0.00151206	Reindeer	CRISPR-associated protein Cmr6
K20444	1606.92	-1.06581	0.306723	0.00151359	Reindeer	O-antigen biosynthesis protein [EC:2.4.1.-]
K14096	121.346	-2.14552	0.61816	0.00153538	Reindeer	energy-converting hydrogenase A subunit E
K09003	728.789	-1.30259	0.375574	0.00154798	Reindeer	uncharacterized protein
K13015	193.63	-1.97262	0.569448	0.0015711	Reindeer	UDP-N-acetyl-D-glucosamine dehydrogenase [EC:1.1.1.136]
K10725	1247.36	-1.36555	0.394497	0.00158523	Reindeer	archaeal cell division control protein 6
K07178	378.145	-1.62842	0.470736	0.00159716	Reindeer	RIO kinase 1 [EC:2.7.11.1]
K17675	27.9994	-4.86648	1.40763	0.00160734	Reindeer	ATP-dependent RNA helicase SUPV3L1/SUV3 [EC:3.6.4.13]
K01679	2354.37	-0.792401	0.229287	0.00161398	Reindeer	fumarate hydratase, class II [EC:4.2.1.2]
K00577	326.636	-1.64797	0.477386	0.00163505	Reindeer	tetrahydromethanopterin S-methyltransferase subunit A [EC:2.1.1.86]
K06961	430.814	-1.43315	0.415468	0.0016496	Reindeer	ribosomal RNA assembly protein
K06393	185.427	-1.96236	0.569209	0.00166055	Reindeer	stage III sporulation protein AD
K00208	657.687	-1.11008	0.322423	0.00168622	Reindeer	enoyl-[acyl-carrier protein] reductase I [EC:1.3.1.9 1.3.1.10]
K03229	47.0956	-3.13365	0.91058	0.00169378	Reindeer	type III secretion protein U
K16843	11.5313	-7.10844	2.06566	0.00169378	Reindeer	(S)-sulfolactate dehydrogenase [EC:1.1.1.310]
K00797	2281.13	-0.91442	0.265759	0.00169558	Reindeer	spermidine synthase [EC:2.5.1.16]
K02117	9372.71	-0.566309	0.164601	0.00169625	Reindeer	V/A-type H+/Na+-transporting ATPase subunit A [EC:3.6.3.14 3.6.3.15]
K17830	541.501	-1.43232	0.416526	0.0017062	Reindeer	digeranylgeranylglycerophospholipid reductase [EC:1.3.1.101 1.3.7.11]
K07552	1174.52	-1.03728	0.301705	0.00170932	Reindeer	MFS transporter, DHA1 family, multidrug resistance protein
K18853	353.148	-1.49977	0.436347	0.0017141	Reindeer	dihydromethanopterin reductase (acceptor) [EC:1.5.99.15]
K00128	2343.86	-1.03838	0.30217	0.00171737	Reindeer	aldehyde dehydrogenase (NAD+) [EC:1.2.1.3]
K01194	59.8527	-3.88052	1.13023	0.00173431	Reindeer	alpha,alpha-trehalase [EC:3.2.1.28]
K15865	492.448	-1.4721	0.429486	0.00176595	Reindeer	threonylcarbamoyladenosine tRNA methylthiotransferase CDKAL1 [EC:2.8.4.5]
K00901	147.977	-1.83924	0.537051	0.00178318	Reindeer	diacylglycerol kinase (ATP) [EC:2.7.1.107]
K14127	524.292	-1.46004	0.426832	0.00180669	Reindeer	F420-non-reducing hydrogenase iron-sulfur subunit [EC:1.12.99.- 1.8.98.5 1.8.98.6]
K01001	413.725	-1.47549	0.431703	0.0018234	Reindeer	UDP-N-acetylglucosamine--dolichyl-phosphate N-acetylglucosaminephosphotransferase [EC:2.7.8.15]
K22026	547.331	-1.42081	0.415896	0.00183233	Reindeer	nucleoside kinase [EC:2.7.1.73 2.7.1.213 2.7.1.-]
K16329	1920.05	-0.798288	0.233716	0.00183546	Reindeer	pseudouridylate synthase [EC:4.2.1.70]
K20527	2136.04	-2.00095	0.58613	0.00184635	Reindeer	type IV secretion system protein TrbB
K06972	6259.93	-0.654929	0.191943	0.00185694	Reindeer	presequence protease [EC:3.4.24.-]
K03237	569.764	-1.47573	0.432629	0.00186147	Reindeer	translation initiation factor 2 subunit 1
K02417	2423.18	-1.00632	0.295074	0.00186499	Reindeer	flagellar motor switch protein FliN/FliY
K02879	2597.78	-0.599326	0.17578	0.00186956	Reindeer	large subunit ribosomal protein L17
K17992	683.46	-0.939622	0.275607	0.00187002	Reindeer	NADP-reducing hydrogenase subunit HndB [EC:1.12.1.3]
K07402	700.14	-1.16811	0.342658	0.00187086	Reindeer	xanthine dehydrogenase accessory factor
K03722	936.928	-1.04065	0.305401	0.00187993	Reindeer	ATP-dependent DNA helicase DinG [EC:3.6.4.12]
K09722	280.699	-1.6397	0.481367	0.00188533	Reindeer	4-phosphopantoate---beta-alanine ligase [EC:6.3.2.36]
K02774	25.744	-4.17797	1.2266	0.00188544	Reindeer	PTS system, galactitol-specific IIB component [EC:2.7.1.200]
K00917	89.8907	-2.26573	0.665427	0.00189131	Reindeer	tagatose 6-phosphate kinase [EC:2.7.1.144]
K06603	207.53	-1.70757	0.501933	0.00191052	Reindeer	flagellar protein FlaG
K02924	72.2089	-2.4037	0.706788	0.00191583	Reindeer	large subunit ribosomal protein L39e
K11131	476.039	-1.4862	0.436995	0.00191583	Reindeer	H/ACA ribonucleoprotein complex subunit 4 [EC:5.4.99.-]
K03232	133.502	-1.97719	0.581502	0.00191975	Reindeer	elongation factor 1-beta
K22011	624.392	-1.37148	0.403485	0.00192469	Reindeer	sirohydrochlorin cobalto/nickelchelatase [EC:4.99.1.3 4.99.1.11]
K01515	2090.32	-0.692939	0.204197	0.0019606	Reindeer	ADP-ribose pyrophosphatase [EC:3.6.1.13]
K07744	383.879	-1.59296	0.469515	0.00196308	Reindeer	transcriptional regulator
K02626	215.349	-1.57844	0.46547	0.0019727	Reindeer	arginine decarboxylase [EC:4.1.1.19]
K07444	3434.69	-0.65213	0.192332	0.00197451	Reindeer	putative N6-adenine-specific DNA methylase [EC:2.1.1.-]
K08384	5099.05	-0.66887	0.197297	0.00197659	Reindeer	stage V sporulation protein D (sporulation-specific penicillin-binding protein)
K10439	4508.2	-1.11528	0.328996	0.00197689	Reindeer	ribose transport system substrate-binding protein
K10201	79.5255	-10.7633	3.17811	0.00199932	Reindeer	N-acetylglucosamine transport system permease protein
K13049	354.135	-1.85409	0.54763	0.00200551	Reindeer	carboxypeptidase PM20D1 [EC:3.4.17.-]
K21990	254.41	-2.36843	0.700122	0.00202459	Reindeer	formate-nitrite transporter family protein
K00440	689.635	-1.40936	0.416724	0.00202851	Reindeer	coenzyme F420 hydrogenase subunit alpha [EC:1.12.98.1]
K02896	92.5431	-2.18205	0.645425	0.00203474	Reindeer	large subunit ribosomal protein L24e
K03635	192.489	-1.5984	0.472772	0.00203474	Reindeer	molybdopterin synthase catalytic subunit [EC:2.8.1.12]
K07096	345.905	-1.63238	0.483043	0.00204395	Reindeer	uncharacterized protein
K02018	1319.35	-0.834331	0.247105	0.0020633	Reindeer	molybdate transport system permease protein
K13677	175.679	-2.37127	0.702973	0.0020822	Reindeer	1,2-diacylglycerol-3-alpha-glucose alpha-1,2-glucosyltransferase [EC:2.4.1.208]
K14261	26.6094	-4.85139	1.43839	0.00208393	Reindeer	alanine-synthesizing transaminase [EC:2.6.1.-]
K06374	349.53	-1.53615	0.455627	0.00209033	Reindeer	spore maturation protein B
K19802	746.94	-1.55847	0.462259	0.00209033	Reindeer	L-Ala-D/L-Glu epimerase [EC:5.1.1.20]
K01202	674.819	-1.82539	0.541522	0.0020933	Reindeer	galactosylceramidase [EC:3.2.1.46]
K03222	9.90263	-6.83147	2.03055	0.00213638	Reindeer	type III secretion protein J
K06898	3043.37	-0.765438	0.227529	0.0021366	Reindeer	pyridinium-3,5-biscarboxylic acid mononucleotide synthase [EC:2.5.1.143]
K02944	121.747	-1.94205	0.577799	0.00215882	Reindeer	large subunit ribosomal protein LX
K07730	400.353	-1.48992	0.444063	0.00219976	Reindeer	putative transcriptional regulator
K03057	184.611	-1.63163	0.486348	0.00220115	Reindeer	transcription termination factor TFS
K02410	3438.55	-0.957058	0.285403	0.00221033	Reindeer	flagellar motor switch protein FliG
K09791	24.858	-4.57173	1.36362	0.00221452	Reindeer	uncharacterized protein
K00074	3089.32	-0.714138	0.213102	0.00222517	Reindeer	3-hydroxybutyryl-CoA dehydrogenase [EC:1.1.1.157]
K19124	85.7507	-2.16132	0.645111	0.00222911	Reindeer	CRISPR system Cascade subunit CasC
K01057	10.8927	-6.9232	2.06705	0.00223566	Reindeer	6-phosphogluconolactonase [EC:3.1.1.31]
K03725	953.709	-1.38212	0.412963	0.00225433	Reindeer	archaea-specific helicase [EC:3.6.4.-]
K15583	4758.04	-0.600324	0.180123	0.0023572	Reindeer	oligopeptide transport system ATP-binding protein
K07123	486.063	-1.50474	0.452047	0.00238951	Reindeer	uncharacterized protein
K06446	20.2774	-4.14108	1.24476	0.00240452	Reindeer	acyl-CoA dehydrogenase [EC:1.3.99.-]
K09835	296.299	-1.57002	0.47208	0.00241212	Reindeer	prolycopene isomerase [EC:5.2.1.13]
K07318	904.959	-1.22469	0.368382	0.00242081	Reindeer	adenine-specific DNA-methyltransferase [EC:2.1.1.72]
K15904	856.847	-1.36796	0.411505	0.00242081	Reindeer	bifunctional N6-L-threonylcarbamoyladenine synthase / protein kinase Bud32 [EC:2.3.1.234 2.7.11.1]
K02118	8562.84	-0.521721	0.157164	0.00245818	Reindeer	V/A-type H+/Na+-transporting ATPase subunit B
K15257	37.3181	-5.52613	1.66517	0.00246479	Reindeer	tRNA (mo5U34)-methyltransferase [EC:2.1.1.-]
K04795	391.385	-1.53226	0.461827	0.00246912	Reindeer	fibrillarin-like pre-rRNA processing protein
K02379	797.92	-1.05618	0.318696	0.00249776	Reindeer	FdhD protein
K07108	190.807	-1.73532	0.523695	0.00249876	Reindeer	uncharacterized protein
K10039	89.4893	-4.2649	1.28756	0.00250807	Reindeer	putative glutamine transport system substrate-binding protein
K03518	421.08	-1.24489	0.375876	0.00250858	Reindeer	aerobic carbon-monoxide dehydrogenase small subunit [EC:1.2.5.3]
K05716	484.875	-1.4983	0.452391	0.00250858	Reindeer	cyclic 2,3-diphosphoglycerate synthetase [EC:4.6.1.-]
K09762	1994.87	-0.829185	0.250372	0.00250858	Reindeer	uncharacterized protein
K11051	84.2773	-2.58521	0.783054	0.00259996	Reindeer	multidrug/hemolysin transport system permease protein
K14105	262.63	-1.65052	0.500406	0.00262375	Reindeer	energy-converting hydrogenase A subunit N
K00091	422.377	-1.24023	0.376227	0.00263959	Reindeer	dihydroflavonol-4-reductase [EC:1.1.1.219]
K18210	670.365	-1.38935	0.421607	0.00264689	Reindeer	fumarate reductase (CoM/CoB) subunit B [EC:1.3.4.1]
K00210	101.386	-2.33254	0.707918	0.00264774	Reindeer	prephenate dehydrogenase [EC:1.3.1.12]
K02966	355.763	-1.45073	0.440969	0.0026892	Reindeer	small subunit ribosomal protein S19e
K08325	66.282	-4.55199	1.38464	0.00270877	Reindeer	NADP-dependent alcohol dehydrogenase [EC:1.1.-.-]
K12506	891.688	-0.900836	0.2742	0.00272623	Reindeer	2-C-methyl-D-erythritol 4-phosphate cytidylyltransferase / 2-C-methyl-D-erythritol 2,4-cyclodiphosphate synthase [EC:2.7.7.60 4.6.1.12]
[truncated: 440 more rows]

## Sheet: cow_v_sheep
KEGG orthology	base Mean	log2 Fold Change	lfcSE	Adjusted p-value	Species	KEGG orthology name
K15726	4846.69	6.58673	0.300492	6.68e-103	Cow	cobalt-zinc-cadmium resistance protein CzcA
K15727	939.272	8.08527	0.591065	3.58e-40	Cow	membrane fusion protein, cobalt-zinc-cadmium efflux system
K08217	1488.59	4.60939	0.385111	8.2e-31	Cow	MFS transporter, DHA3 family, macrolide efflux protein
K06215	3069.46	1.4665	0.154141	1.19e-19	Cow	pyridoxal 5'-phosphate synthase pdxS subunit [EC:4.3.3.6]
K00549	1514.18	2.48728	0.296936	2.23e-15	Cow	5-methyltetrahydropteroyltriglutamate--homocysteine methyltransferase [EC:2.1.1.14]
K03149	1286.84	2.45592	0.304907	2.85e-14	Cow	thiazole synthase [EC:2.8.1.10]
K21585	49.5226	17.9396	2.25784	6.62e-14	Cow	3-aminobutanoyl-CoA transaminase [EC:2.6.1.111]
K01621	1473.79	2.22165	0.288054	3.68e-13	Cow	xylulose-5-phosphate/fructose-6-phosphate phosphoketolase [EC:4.1.2.9 4.1.2.22]
K05942	1518.58	1.72195	0.22515	5.75e-13	Cow	citrate (Re)-synthase [EC:2.3.3.3]
K00836	365.065	3.47659	0.458658	9.4e-13	Cow	diaminobutyrate-2-oxoglutarate transaminase [EC:2.6.1.76]
K09989	360.869	3.63894	0.481101	1.05e-12	Cow	uncharacterized protein
K03778	2879.26	1.60203	0.214385	1.95e-12	Cow	D-lactate dehydrogenase [EC:1.1.1.28]
K00702	15233.8	1.29361	0.174183	2.73e-12	Cow	cellobiose phosphorylase [EC:2.4.1.20]
K01760	1458.42	1.59319	0.21462	2.78e-12	Cow	cystathionine beta-lyase [EC:4.4.1.8]
K06947	40.9356	17.228	2.3475	5.06e-12	Cow	polynucleotide 5'-hydroxyl-kinase GRC3/NOL9 [EC:2.7.1.-]
K02588	1514.78	1.66297	0.227555	6.15e-12	Cow	nitrogenase iron protein NifH
K01531	1482.68	2.60327	0.361266	1.26e-11	Cow	Mg2+-importing ATPase [EC:3.6.3.2]
K04072	5469.42	1.65695	0.230007	1.28e-11	Cow	acetaldehyde dehydrogenase / alcohol dehydrogenase [EC:1.2.1.10 1.1.1.1]
K02586	1894.63	1.80554	0.251505	1.51e-11	Cow	nitrogenase molybdenum-iron protein alpha chain [EC:1.18.6.1]
K02168	256.284	4.70877	0.671651	4.85e-11	Cow	choline/glycine/proline betaine transport protein
K01953	16801.1	1.14383	0.16565	9.82e-11	Cow	asparagine synthase (glutamine-hydrolysing) [EC:6.3.5.4]
K07816	596.855	2.02873	0.297151	1.67e-10	Cow	putative GTP pyrophosphokinase [EC:2.7.6.5]
K03294	1190.76	3.00556	0.440993	1.76e-10	Cow	basic amino acid/polyamine antiporter, APA family
K15771	1520.02	1.90193	0.281478	2.58e-10	Cow	arabinogalactan oligomer / maltooligosaccharide transport system permease protein
K03320	19539.7	1.04258	0.155714	3.92e-10	Cow	ammonium transporter, Amt family
K00265	39285.7	1.06213	0.158974	4.3e-10	Cow	glutamate synthase (NADPH) large chain [EC:1.4.1.13]
K00656	11024.1	1.00076	0.150082	4.66e-10	Cow	formate C-acetyltransferase [EC:2.3.1.54]
K10710	383.048	2.39097	0.368602	1.47e-09	Cow	fructoselysine 6-kinase [EC:2.7.1.218]
K07769	358.422	3.77387	0.59048	2.71e-09	Cow	two-component system, OmpR family, sensor histidine kinase NblS [EC:2.7.13.3]
K07148	2726.78	1.46938	0.23105	3.28e-09	Cow	uncharacterized protein
K03697	289.912	2.6697	0.423498	4.55e-09	Cow	ATP-dependent Clp protease ATP-binding subunit ClpE
K02346	5786.01	1.4038	0.223496	5.24e-09	Cow	DNA polymerase IV [EC:2.7.7.7]
K06400	982.3	1.68434	0.268829	5.77e-09	Cow	site-specific DNA recombinase
K17245	220.048	3.95787	0.637488	8.07e-09	Cow	putative chitobiose transport system permease protein
K06993	185.674	3.02071	0.488174	9.18e-09	Cow	ribonuclease H-related protein
K19350	446.268	2.30695	0.376112	1.28e-08	Cow	lincosamide and streptogramin A transport system ATP-binding/permease protein
K01596	1048.08	1.64007	0.267676	1.33e-08	Cow	phosphoenolpyruvate carboxykinase (GTP) [EC:4.1.1.32]
K07084	215.863	4.04159	0.667584	2.06e-08	Cow	putative amino acid transporter
K03604	95.1677	4.02981	0.669731	2.54e-08	Cow	LacI family transcriptional regulator, purine nucleotide synthesis repressor
K01661	3005.9	1.65311	0.276561	3.19e-08	Cow	naphthoate synthase [EC:4.1.3.36]
K09693	1124.85	1.4639	0.24731	4.44e-08	Cow	teichoic acid transport system ATP-binding protein [EC:3.6.3.40]
K07776	223.382	2.83277	0.483088	6.09e-08	Cow	two-component system, OmpR family, response regulator RegX3
K00833	828.879	1.37325	0.234257	6.13e-08	Cow	adenosylmethionine---8-amino-7-oxononanoate aminotransferase [EC:2.6.1.62]
K03768	7104.09	1.03622	0.177224	6.65e-08	Cow	peptidyl-prolyl cis-trans isomerase B (cyclophilin B) [EC:5.2.1.8]
K04844	345.514	3.02442	0.517514	6.74e-08	Cow	hypothetical glycosyl hydrolase [EC:3.2.1.-]
K01734	1985.89	1.16409	0.199219	6.75e-08	Cow	methylglyoxal synthase [EC:4.2.3.3]
K18814	327.811	4.40087	0.755492	7.47e-08	Cow	putative inorganic carbon (hco3(-)) transporter
K00303	96.8338	5.48935	0.945089	8.22e-08	Cow	sarcosine oxidase, subunit beta [EC:1.5.3.1]
K01958	1515.84	1.60295	0.277109	9.37e-08	Cow	pyruvate carboxylase [EC:6.4.1.1]
K02584	446.827	2.50827	0.437227	1.21e-07	Cow	Nif-specific regulatory protein
K00634	3570.07	0.952636	0.168388	1.9e-07	Cow	phosphate butyryltransferase [EC:2.3.1.19]
K21472	147.59	3.96287	0.700516	1.9e-07	Cow	peptidoglycan LD-endopeptidase LytH [EC:3.4.-.-]
K10843	335.981	2.7259	0.482513	1.97e-07	Cow	DNA excision repair protein ERCC-3 [EC:3.6.4.12]
K01740	33247.8	0.866183	0.153351	1.98e-07	Cow	O-acetylhomoserine (thiol)-lyase [EC:2.5.1.49]
K09799	195.435	4.29345	0.762084	2.11e-07	Cow	uncharacterized protein
K16149	793.86	2.83911	0.50428	2.14e-07	Cow	1,4-alpha-glucan branching enzyme [EC:2.4.1.18]
K07160	325.496	2.12818	0.379128	2.35e-07	Cow	UPF0271 protein
K21636	55209.3	0.72241	0.129497	2.8e-07	Cow	ribonucleoside-triphosphate reductase (formate) [EC:1.1.98.6]
K10697	398.256	3.10929	0.558595	2.99e-07	Cow	two-component system, OmpR family, response regulator RpaA
K01738	15729.6	0.746058	0.134145	3.06e-07	Cow	cysteine synthase [EC:2.5.1.47]
K19225	100.199	4.80352	0.865862	3.3e-07	Cow	rhomboid protease GluP [EC:3.4.21.105]
K00170	1633.7	1.26944	0.229341	3.54e-07	Cow	pyruvate ferredoxin oxidoreductase beta subunit [EC:1.2.7.1]
K17716	8272.86	0.806475	0.145908	3.67e-07	Cow	UDP-glucose 4-epimerase [EC:5.1.3.2]
K01179	9713.26	1.18821	0.215473	3.94e-07	Cow	endoglucanase [EC:3.2.1.4]
K01955	64608.2	0.802697	0.146164	4.46e-07	Cow	carbamoyl-phosphate synthase large subunit [EC:6.3.5.5]
K19068	6639.38	0.99015	0.18228	6.13e-07	Cow	UDP-2-acetamido-2,6-beta-L-arabino-hexul-4-ose reductase [EC:1.1.1.367]
K07727	1375.94	1.31114	0.241691	6.36e-07	Cow	putative transcriptional regulator
K16147	54.027	17.1453	3.20189	9.25e-07	Cow	starch synthase (maltosyl-transferring) [EC:2.4.99.16]
K03147	5531.66	1.1769	0.220415	1e-06	Cow	phosphomethylpyrimidine synthase [EC:4.1.99.17]
K11329	309.845	3.03826	0.572007	1.15e-06	Cow	two-component system, OmpR family, response regulator RpaB
K17235	139.698	2.68081	0.504706	1.15e-06	Cow	arabinosaccharide transport system permease protein
K02591	1437.07	1.60706	0.303176	1.22e-06	Cow	nitrogenase molybdenum-iron protein beta chain [EC:1.18.6.1]
K06310	111.309	8.81986	1.66573	1.25e-06	Cow	spore germination protein
K03727	73.0362	23.9546	4.56247	1.57e-06	Cow	ATP-dependent RNA helicase HelY [EC:3.6.4.-]
K09858	139.594	2.64538	0.505343	1.7e-06	Cow	SEC-C motif domain protein
K02856	1728.25	1.65925	0.31808	1.86e-06	Cow	L-rhamnose-H+ transport protein
K03151	3104.34	0.980206	0.187946	1.86e-06	Cow	tRNA uracil 4-sulfurtransferase [EC:2.8.1.4]
K01006	40465.2	0.729154	0.140419	2.08e-06	Cow	pyruvate, orthophosphate dikinase [EC:2.7.9.1]
K07706	78.8661	8.67834	1.6718	2.1e-06	Cow	two-component system, LytTR family, sensor histidine kinase AgrC [EC:2.7.13.3]
K07667	283.398	2.27481	0.439018	2.2e-06	Cow	two-component system, OmpR family, KDP operon response regulator KdpE
K00337	4790.42	1.10112	0.213593	2.51e-06	Cow	NADH-quinone oxidoreductase subunit H [EC:1.6.5.3]
K00764	26026.4	0.836946	0.162569	2.6e-06	Cow	amidophosphoribosyltransferase [EC:2.4.2.14]
K16093	145.381	8.1309	1.58339	2.78e-06	Cow	bacitracin synthase 1
K02003	30289	0.754013	0.147563	3.17e-06	Cow	putative ABC transport system ATP-binding protein
K10254	262.45	3.11587	0.612429	3.55e-06	Cow	oleate hydratase [EC:4.2.1.53]
K11527	4176.43	1.23104	0.242099	3.59e-06	Cow	two-component system, sensor histidine kinase and response regulator [EC:2.7.13.3]
K17246	162.923	3.45558	0.679762	3.6e-06	Cow	putative chitobiose transport system permease protein
K11050	121.319	3.14552	0.620006	3.79e-06	Cow	multidrug/hemolysin transport system ATP-binding protein
K16692	391.831	2.15726	0.425572	3.86e-06	Cow	tyrosine-protein kinase Etk/Wzc [EC:2.7.10.-]
K01433	4406.78	1.32887	0.262212	3.87e-06	Cow	formyltetrahydrofolate deformylase [EC:3.5.1.10]
K01912	26805.6	0.682588	0.134675	3.87e-06	Cow	phenylacetate-CoA ligase [EC:6.2.1.30]
K17244	165.158	4.81263	0.950177	3.9e-06	Cow	putative chitobiose transport system substrate-binding protein
K12554	50.1659	23.0562	4.56265	4.12e-06	Cow	alanine adding enzyme [EC:2.3.2.-]
K01963	1089.2	1.57542	0.31205	4.21e-06	Cow	acetyl-CoA carboxylase carboxyl transferase subunit beta [EC:6.4.1.2 2.1.3.15]
K01215	116.274	3.46883	0.687753	4.31e-06	Cow	glucan 1,6-alpha-glucosidase [EC:3.2.1.70]
K17236	225.563	2.24287	0.445059	4.39e-06	Cow	arabinosaccharide transport system permease protein
K02203	2008.32	1.26612	0.251886	4.68e-06	Cow	phosphoserine / homoserine phosphotransferase [EC:3.1.3.3 2.7.1.39]
K00342	7593.43	1.05877	0.210775	4.75e-06	Cow	NADH-quinone oxidoreductase subunit M [EC:1.6.5.3]
K03522	8747.15	0.820332	0.163515	4.85e-06	Cow	electron transfer flavoprotein alpha subunit
K01895	14215.7	0.957033	0.191194	5.12e-06	Cow	acetyl-CoA synthetase [EC:6.2.1.1]
K03451	942.222	1.363	0.272271	5.12e-06	Cow	betaine/carnitine transporter, BCCT family
K19545	67.4931	4.56644	0.914875	5.49e-06	Cow	lincosamide nucleotidyltransferase A/C/D/E
K03718	4929.67	1.10637	0.222476	6.02e-06	Cow	Lrp/AsnC family transcriptional regulator, regulator for asnA, asnC and gidA
K13043	6686.19	1.06643	0.214568	6.09e-06	Cow	N-succinyl-L-ornithine transcarbamylase [EC:2.1.3.11]
K01647	4903.41	1.0616	0.213631	6.11e-06	Cow	citrate synthase [EC:2.3.3.1]
K00930	6806.58	0.877665	0.177921	7.3e-06	Cow	acetylglutamate kinase [EC:2.7.2.8]
K00372	325.894	2.30468	0.467373	7.34e-06	Cow	assimilatory nitrate reductase catalytic subunit [EC:1.7.99.-]
K21140	1769.73	0.966786	0.196729	7.97e-06	Cow	[CysO sulfur-carrier protein]-S-L-cysteine hydrolase [EC:3.13.1.6]
K00031	5866.34	1.01682	0.20774	8.73e-06	Cow	isocitrate dehydrogenase [EC:1.1.1.42]
K01696	14099.3	0.785477	0.160595	8.87e-06	Cow	tryptophan synthase beta chain [EC:4.2.1.20]
K01880	20653.6	0.726121	0.148504	8.88e-06	Cow	glycyl-tRNA synthetase [EC:6.1.1.14]
K07646	326.353	3.03546	0.620815	8.88e-06	Cow	two-component system, OmpR family, sensor histidine kinase KdpD [EC:2.7.13.3]
K00340	1382.24	1.28943	0.264892	9.9e-06	Cow	NADH-quinone oxidoreductase subunit K [EC:1.6.5.3]
K15524	302.885	3.66883	0.754723	1.02e-05	Cow	mannosylglycerate hydrolase [EC:3.2.1.170]
K03342	223.033	3.52445	0.725352	1.03e-05	Cow	para-aminobenzoate synthetase / 4-amino-4-deoxychorismate lyase [EC:2.6.1.85 4.1.3.38]
K03503	2413.4	1.37991	0.28704	1.31e-05	Cow	DNA polymerase V [EC:3.4.21.-]
K17734	78.5839	7.9721	1.66745	1.48e-05	Cow	serine protease AprX [EC:3.4.21.-]
K01951	20829.3	0.685297	0.143452	1.51e-05	Cow	GMP synthase (glutamine-hydrolysing) [EC:6.3.5.2]
K00290	10598.1	0.826151	0.173099	1.54e-05	Cow	saccharopine dehydrogenase (NAD+, L-lysine forming) [EC:1.5.1.7]
K06987	2313.23	1.07768	0.226355	1.62e-05	Cow	uncharacterized protein
K17234	131.507	2.58538	0.543621	1.65e-05	Cow	arabinosaccharide transport system substrate-binding protein
K11102	597.343	2.51215	0.529927	1.77e-05	Cow	proton glutamate symport protein
K03150	7422.04	0.728607	0.154134	1.88e-05	Cow	2-iminoacetate synthase [EC:4.1.99.19]
K00610	3014.65	0.969219	0.205215	1.92e-05	Cow	aspartate carbamoyltransferase regulatory subunit
K14682	210.338	2.17302	0.460487	1.94e-05	Cow	amino-acid N-acetyltransferase [EC:2.3.1.1]
K20276	143.962	4.58699	0.971837	1.94e-05	Cow	large repetitive protein
K01710	22110.6	0.682448	0.144865	2.02e-05	Cow	dTDP-glucose 4,6-dehydratase [EC:4.2.1.46]
K09697	420.311	1.56857	0.33374	2.13e-05	Cow	sodium transport system ATP-binding protein [EC:3.6.3.7]
K09680	3562.72	1.12781	0.24096	2.33e-05	Cow	type II pantothenate kinase [EC:2.7.1.33]
K02594	302.044	2.97655	0.638865	2.57e-05	Cow	homocitrate synthase NifV [EC:2.3.3.14]
K01940	17488.9	0.708326	0.152142	2.61e-05	Cow	argininosuccinate synthase [EC:6.3.4.5]
K07192	4365.86	0.832284	0.179531	2.85e-05	Cow	flotillin
K01523	380.598	1.51565	0.328646	3.15e-05	Cow	phosphoribosyl-ATP pyrophosphohydrolase [EC:3.6.1.31]
K06076	4316.32	1.04712	0.227333	3.21e-05	Cow	long-chain fatty acid transport protein
K09698	842.562	1.9782	0.42944	3.21e-05	Cow	nondiscriminating glutamyl-tRNA synthetase [EC:6.1.1.24]
K01960	12919.7	0.878862	0.191436	3.42e-05	Cow	pyruvate carboxylase subunit B [EC:6.4.1.1]
K01507	503.627	1.82554	0.398564	3.59e-05	Cow	inorganic pyrophosphatase [EC:3.6.1.1]
K17947	102.836	2.70499	0.593511	3.97e-05	Cow	dTDP-L-rhamnose 4-epimerase [EC:5.1.3.25]
K22044	430.465	1.90772	0.418898	4.03e-05	Cow	moderate conductance mechanosensitive channel
K01208	1674.85	1.32619	0.291833	4.22e-05	Cow	cyclomaltodextrinase / maltogenic alpha-amylase / neopullulanase [EC:3.2.1.54 3.2.1.133 3.2.1.135]
K03502	20767.9	0.807839	0.178007	4.32e-05	Cow	DNA polymerase V
K13497	317.252	1.77165	0.390357	4.32e-05	Cow	anthranilate synthase/phosphoribosyltransferase [EC:4.1.3.27 2.4.2.18]
K09181	8294.01	0.987396	0.218454	4.69e-05	Cow	acetyltransferase
K13927	73.319	3.99673	0.885691	4.84e-05	Cow	holo-ACP synthase / triphosphoribosyl-dephospho-CoA synthase [EC:2.7.7.61 2.4.2.52]
K01906	201.141	2.84273	0.633202	5.35e-05	Cow	6-carboxyhexanoate--CoA ligase [EC:6.2.1.14]
K01962	1243.93	1.44279	0.321451	5.36e-05	Cow	acetyl-CoA carboxylase carboxyl transferase subunit alpha [EC:6.4.1.2 2.1.3.15]
K02474	5004.3	0.81702	0.182213	5.45e-05	Cow	UDP-N-acetyl-D-galactosamine dehydrogenase [EC:1.1.1.-]
K03446	694.93	2.40017	0.535435	5.47e-05	Cow	MFS transporter, DHA2 family, multidrug resistance protein
K15725	148.003	10.5689	2.35951	5.55e-05	Cow	outer membrane protein, cobalt-zinc-cadmium efflux system
K01585	16546.7	0.817792	0.182974	5.8e-05	Cow	arginine decarboxylase [EC:4.1.1.19]
K16212	6114.95	1.15267	0.258029	5.84e-05	Cow	4-O-beta-D-mannosyl-D-glucose phosphorylase [EC:2.4.1.281]
K10206	18232.2	0.774339	0.173451	5.9e-05	Cow	LL-diaminopimelate aminotransferase [EC:2.6.1.83]
K13378	7476.82	0.971328	0.217635	5.91e-05	Cow	NADH-quinone oxidoreductase subunit C/D [EC:1.6.5.3]
K03086	20861.3	0.807851	0.181055	5.93e-05	Cow	RNA polymerase primary sigma factor
K00625	10738	0.797329	0.179114	6.21e-05	Cow	phosphate acetyltransferase [EC:2.3.1.8]
K13893	275.728	1.88383	0.423547	6.31e-05	Cow	microcin C transport system substrate-binding protein
K01915	52760.6	0.6563	0.147576	6.32e-05	Cow	glutamine synthetase [EC:6.3.1.2]
K07054	4657.01	0.932817	0.210264	6.6e-05	Cow	uncharacterized protein
K00341	10418.4	0.983828	0.222382	6.94e-05	Cow	NADH-quinone oxidoreductase subunit L [EC:1.6.5.3]
K11959	65.0533	5.43374	1.22962	7.07e-05	Cow	urea transport system substrate-binding protein
K03783	5255.5	0.864587	0.196474	7.64e-05	Cow	purine-nucleoside phosphorylase [EC:2.4.2.1]
K03924	12783.6	0.832315	0.189165	7.65e-05	Cow	MoxR-like ATPase [EC:3.6.3.-]
K08681	1201.7	1.33101	0.303643	8.22e-05	Cow	5'-phosphate synthase pdxT subunit [EC:4.3.3.6]
K07173	4680.98	0.85744	0.196112	8.6e-05	Cow	S-ribosylhomocysteine lyase [EC:4.4.1.21]
K00330	1276.46	1.21285	0.277868	8.85e-05	Cow	NADH-quinone oxidoreductase subunit A [EC:1.6.5.3]
K16951	149.137	2.63754	0.604267	8.85e-05	Cow	anaerobic sulfite reductase subunit B
K01715	1908.05	1.0569	0.242404	9.01e-05	Cow	enoyl-CoA hydratase [EC:4.2.1.17]
K01026	742.06	1.70396	0.391121	9.14e-05	Cow	propionate CoA-transferase [EC:2.8.3.1]
K02470	39860.1	0.58164	0.134409	0.00010366	Cow	DNA gyrase subunit B [EC:5.99.1.3]
K10947	1127.78	1.19227	0.275504	0.00010366	Cow	PadR family transcriptional regulator, regulatory protein PadR
K01990	24647.4	0.650912	0.150705	0.000107449	Cow	ABC-2 type transport system ATP-binding protein
K16928	152.972	2.81464	0.654119	0.000114997	Cow	energy-coupling factor transport system substrate-specific component
[truncated: 1,366 more rows]

## Sheet: red_deer_v_reindeer
KEGG orthology	base Mean	log2 Fold Change	lfcSE	Adjusted p-value	Species	KEGG orthology name
[truncated: 1,880 more rows]

[truncated: 2 more sheets: sheep_v_red_deer, sheep_v_reindeer]
